# Supplementary material for: Adaptation of acaricide stress facilitates Tetranychus urticae expanding against Tetranychus cinnabarinus in China
Source: Ecol Evol. 2017 Jan 25;7(4):1233–49. doi: 10.1002/ece3.2724 (PMC5306011; doi:10.1002/ece3.2724)
Supplement: Supplementary file 8 [file ECE3-7-1233-s008.xlsx]

## Sheet: Sheet1
Table S3. The differentially expressed genes (DEGs) from T. urticae vs T. cinnabarinus
Ratio(Tu/Tc), Fold of different expression between T. urticae and T. cinnabarinus
ID,the gene was mapped in the T. urticae genome
No.	GeneID	Notation	log2Ratio(Tu/Tc)	Clan
1	tetur11g05520	CYP385C4:Cytochrome P450 - CYP385C4	3.68582	3
2	tetur03g09961	Cytochrome P450-CYP392D7	4.37293	2
3	tetur05g06590	CYP:Cytochrome P450pseudogene	6.98011	4
4	tetur05g06580	Cytochrome P450 - CYP389C10	4.52877	4
5	tetur23g00260	CYP392D1:Cytochrome P450 - CYP392D1	5.35323	2
6	tetur25g02050	CYP389A1:Cytochrome P450 - CYP389A1	1.62942	4
7	tetur20g00290	CYP392B3:Cytochrome P450 - CYP392B3	2.40867	2
8	tetur03g05540	Cytochrome P450 - CYP392E1	1.88052	2
9	tetur06g04520	CYP392A16:Cytochrome P450 - CYP392A16	1.74203	2
10	tetur02g14400	Cytochrome P450 - CYP392A10v2	2.14002	2
11	tetur05g05270	TuGSTm10:Glutathione S-transferase, class mu	5.73026	mu
12	tetur26g01490	TuGSTd11:Glutathione S-transferase, class delta	2.25905	mu
13	tetur05g05200	TuGSTm04:Glutathione S-transferase, class mu	1.19935	mu
14	tetur31g01330	TuGSTd15:Glutathione S-transferase, class delta	1.67865	delta
15	tetur01g02500	TuGSTd04:Glutathione S-transferase, class delta	1.64285	delta
16	tetur01g02490	glutathione S-transferase, class delta	7.2516	delta
17	tetur04g02550	TuCCE-22-nrl:Carboxyl/cholinesterase	3.41236	L
18	tetur24g01310	TuCCE-44:Carboxyl/cholinesterase	7.70013	J’
19	tetur12g04630	CCEinc-08:Carboxyl/cholinesterase, incomplete	2.80701	-
20	tetur11g05760	TuCCE-33:Carboxyl/cholinesterase	4.7356	J’
21	tetur06g03330	TuCCE-27:Carboxyl/cholinesterase	9.51636	J’
22	tetur29g00820	TuCCE-48:Carboxyl/cholinesterase	4.33471	J’
23	tetur29g00940	TuCCE-50:Carboxyl/cholinesterase	2.94132	J’
24	tetur17g00410	TuCCE-40:Carboxyl/cholinesterase	3.81069	J’
25	tetur01g10800	CCE-06	2.71785	J’’
26	tetur25g00710	CCE-45	2.80553	J’
27	tetur11g01500	Carboxyl/cholinesterase	2.15197	J’
28	tetur35g00210	Carboxyl/cholinesterase	3.16478	J’’
29	tetur11g05770	TuCCE35	6.05963	J’
30	tetur06g04880	short-chain dehydrogenase/reductase SDR	2.4166
31	tetur106g00040	short-chain dehydrogenase/reductase SDR	3.1507
32	tetur06g05080	short-chain dehydrogenase/reductase SDR	2.96451
33	tetur06g05090	short chain dehydrogenase	8.11164
34	tetur28g01720	short-chain dehydrogenase/reductase SDR	7.13584
35	tetur07g04290	TuABCC-21:ABC-transporter, class C	1.21921
36	tetur07g04410	TuABCC-22:ABC-transporter, class C	1.44232
37	tetur06g03510	TuABCC-19:ABC-transporter, class C	10.5179
38	tetur06g00460	intradiol ring-cleavage dioxygenase	1.84464
39	tetur02g09080	sialin	5.67937
40	tetur29g01670	isoamyl acetate-hydrolyzing esterase 1 homolog	3.05703
41	tetur02g01290	3-oxoacyl-[acyl-carrier-protein] reductase	1.66304
42	tetur06g03100	Apolipoprotein D	1.75946
43	tetur16g03410	Apolipoprotein D	9.95709
44	tetur16g03460	Apolipoprotein D	9.85736
45	tetur22g02200	Lipase/lipooxygenase, PLAT/LH2	1.56059
46	tetur11g05720	Lipase/lipooxygenase	8.29106
47	tetur11g05440	Lipase/lipooxygenase, PLAT/LH2	13.9825
48	tetur46g00010	Lipase/lipooxygenase, PLAT/LH2	8.35019
49	tetur11g05740	Lipase/lipooxygenase, PLAT/LH2	15.4889
50	tetur02g12320	Lipase/lipooxygenase	1.3031
51	tetur28g01420	Cathepsin B-like	3.52679
52	tetur23g00860	Cathepsin L	3.16222
53	tetur55g00100	Cathepsin B	1.21413
54	tetur25g00650	Cathepsin L	1.28649
55	tetur184g00040	UDP glucuronosyltransferase 2B10 isoform 1	4.43773
56	tetur02g01310	UDP-glycosyltransferase	3.26701
57	tetur23g00090	UDP-glycosyltransferase 202A7	6.88436
58	tetur01g11870	UDP-glycosyltransferase	4.55789
59	tetur08g02760	NADH dehydrogenase 1 beta subcomplex subunit 2, mitochondrial precursor	1.48568
60	tetur05g03530	NADH dehydrogenase	1.17069
61	tetur557g00020	methylenetetrahydrofolate dehydrogenase NAD+	5.45573
62	tetur09g01430	cyclic AMP-dependent transcription factor ATF-3	2.09557
63	tetur02g03580	Ubiquinol-cytochrome C reductase complex, 6.4kDa protein	2.42549
64	tetur04g07790	ATP-dependent RNA helicase	6.15669
65	tetur02g13800	DNA-directed RNA polymerases I and III subunit RPAC2	3.05386
66	tetur25g00400	5'-3' exoribonuclease 1	1.38423
67	tetur16g03470	Serine protease homologue	8.55713
68	tetur08g07260	ubiquitin carboxyl-terminal hydrolase 7	3.25233
69	tetur15g00340	Glycosyltransferase	2.76856
70	tetur05g04680	Glycosyltransferase, MGT	2.44548
71	tetur07g06430	Glycosyltransferase, MGT	2.40266
72	tetur147g00030	Glycoside hydrolase, subgroup, catalytic core	3.42831
73	tetur05g05030	Glycosyltransferase, MGT	3.42491
74	tetur06g01700	Glycoside hydrolase, subgroup, catalytic core	2.181
75	tetur02g01370	glycogen debranching enzyme	1.81393
76	tetur147g00020	Glycoside hydrolase, subgroup, catalytic core	4.034
77	tetur07g06080	Enoyl-CoA hydratase/isomerase	1.21442
78	tetur02g04820	Phospholipase B-like	1.37768
79	tetur27g02170	asparaginyl-tRNA synthetase	2.51867
80	tetur13g01900	CaaX prenyl proteinase Rce1	6.62259
81	tetur27g00500	Peptidase C48, SUMO/Sentrin/Ubl1	5.49161
82	tetur08g00400	thioredoxin peroxidase	1.84576
83	tetur07g02490	L-xylulose reductase	1.93182
84	tetur12g00560	putative oxidoreductase protein	5.8958
85	tetur09g05660	Hemocyte protein-glutamine gamma-glutamyltransferase, partial	1.4663
86	tetur05g09150	tRNA (guanine-N(7)-)-methyltransferase-like	1.83481
87	tetur01g00840	threonine-protein kinase pelle, partial	1.52517
88	tetur04g05770	sorbitol dehydrogenase-like	1.07891
89	tetur02g12620	hydroxymethylglutaryl-CoA lyase	2.21755
90	tetur475g00020	low-density lipoprotein receptor	10.5472
91	tetur02g03840	hsp:GroEL_like type I chaperonin.	1.51034
92	tetur508g00010	alanyl-tRNA synthetase	1.79775
93	tetur33g01320	ester hydrolase C11orf54 homolog	1.30117
94	tetur668g00020	selenide, water dikinase, partial	3.26581
95	tetur11g04810	phytoene dehydrogenase	2.30543
96	tetur171g00050	similar to N-acetylated alpha-linked acidic dipeptidase 2	5.27769
97	tetur15g00280	L-galactose dehydrogenase	3.10971
98	tetur16g02240	SP25:Serine protease	2.10116
99	tetur21g01190	SWI/SNF-related matrix-associated actin-dependent regulator of chromatin subfamily B member 1	1.68487
100	tetur36g00530	palmitoyl-protein thioesterase 1	7.75205
101	tetur507g00010	keto reductase	2.72888
102	tetur26g00480	low-density lipoprotein receptor-related protein 1-like	1.8376
103	tetur31g01000	methyl-CpG-binding domain protein 3	1.66768
104	tetur02g02100	endoplasmic reticulum-Golgi intermediate compartment protein 1	5.42525
105	tetur01g04360	deoxyuridine 5'-triphosphate nucleotidohydrolase, mitochondrial isoform X2	6.52418
106	tetur05g05850	phenylalanyl-tRNA synthetase alpha subunit	1.49662
107	tetur04g06430	hatching enzyme	1.87943
108	tetur13g00030	Pyruvate kinase, barrel	1.7495
109	tetur29g01280	levanase	2.21917
110	tetur01g11310	ribonuclease D	2.92417
111	tetur03g09040	N-acetyltransferase 10-like	3.19029
112	tetur28g00520	phospholipid hydroperoxide glutathione peroxidase	1.48067
113	tetur02g04840	TuCas-2:Caspase	5.26734
114	tetur21g01590	lysosomal acid lipase/cholesteryl ester hydrolase	2.7317
115	tetur10g01570	beta-cyanoalanine synthase	1.88081
116	tetur07g03940	acylamino-acid-releasing enzyme	1.28554
117	tetur06g02030	SLIT-ROBO Rho GTPase activating protein 2	9.49838
118	tetur77g00030	hatching enzyme	4.2148
119	tetur10g03750	mediator of RNA polymerase II transcription subunit, putative	3.86664
120	tetur08g02010	Ubiquitin-fold modifier-conjugating enzyme	1.896
121	tetur323g00010	phenylalanine hydroxylase	2.7995
122	tetur02g05730	Peptidase A22B, signal peptide peptidase	1.41188
123	tetur16g00150	kynureninase	2.57056
124	tetur21g02490	methylenetetrahydrofolate dehydrogenase	1.82091
125	tetur08g00550	Retinol dehydrogenase	1.26818
126	tetur10g04770	Leukocyte elastase inhibitor	9.99356
127	tetur07g03460	magnesium-dependent phosphatase	1.27539
128	tetur17g03530	Epididymal secretory protein E1 precursor	1.73903
129	tetur16g01820	ribosomal protein L35, mitochondrial	1.18862
130	tetur02g10560	ortholog of Argonaute-1	3.15215
131	tetur29g01090	translation initiation factor eIF-2B subunit alpha	1.44993
132	tetur08g05720	putative monovalent cation/H+ antiporter subunit B	2.53617
133	tetur11g02180	similar to voltage-gated calcium channel beta subunit	3.18182
134	tetur01g04910	zinc finger CCCH domain-containing protein 10	4.88226
135	tetur04g07580	bombesin receptor subtype-3-like	3.07318
136	tetur22g01190	Crustacean Hyperglycemic Hormone Homolog	6.35541
137	tetur26g00940	eukaryotic translation initiation factor 3 subunit M	1.2082
138	tetur467g00010	multidrug resistance-associated protein 1	9.43091
139	tetur30g00430	Transcription initiation factor IIA subunit 2	5.77814
140	tetur30g01760	sensory box protein/histidinol phosphate phosphatase family protein	4.50466
141	tetur01g01210	SJCHGC06741 protein	5.50901
142	tetur11g00340	leukotoxin A	2.93687
143	tetur11g04430	similar to kelch domain containing 3	2.6647
144	tetur16g00250	scaffold protein	1.2606
145	tetur30g00420	mitochondrial intermembrane space import and assembly protein 40	2.21165
146	tetur12g02120	basic proline-rich protein-like	3.34525
147	tetur01g03240	Phosphatidylethanolamine-binding protein 1, partial	1.11229
148	tetur20g02620	Galactose-binding domain-like	1.91089
149	tetur13g03300	Signal recognition particle 19 kDa protein	1.16334
150	tetur11g00910	meiosis arrest female protein 1	2.09528
151	tetur21g01510	guanine nucleotide-binding protein-like 3 homolog	4.52878
152	tetur01g16320	cross-beta structure silk protein 1	4.59005
153	tetur01g13250	replication protein A 32 kDa subunit	1.33412
154	tetur31g01430	LOC443620 protein	2.0041
155	tetur10g03080	metallothionein	1.71827
156	tetur02g08260	high mobility group protein B2	1.34597
157	tetur05g03650	ribosomal protein L19	2.49189
158	tetur29g01610	ribosomal protein L35	5.56994
159	tetur05g06410	putative liporotein	9.21851
160	tetur08g07600	circadian locomoter output cycles protein kaput isoform X1	2.67156
161	tetur10g05620	Prokineticin	4.56429
162	tetur33g01260	similar to Glucosylceramidase precursor	3.11814
163	tetur04g05710	CPAP 12:cuticular protein analogous to peritrophins 1-A	3.45619
164	tetur27g02180	Maternal protein tudor	4.39954
165	tetur26g00740	ras-related protein Rab-32	4.58534
166	tetur16g00930	ribosomal protein S30	1.9063
167	tetur18g03620	mitochondrial ribosomal protein S31	5.55116
168	tetur07g03810	F-box/leucine rich repeat protein, putative	7.35008
169	tetur11g03040	Protein maelstrom-like protein, partial	3.03759
170	tetur04g03320	calcyclin binding protein	1.61097
171	tetur06g06953	conserved hypothetical protein	2.23002
172	tetur07g03950	acylamino-acid-releasing enzyme-like isoform X2	3.26886
173	tetur28g01020	microtubule-associated proteins 1A/1B light chain 3B	1.05559
174	tetur29g00120	small nuclear ribonucleoprotein Sm D3	1.51485
175	tetur25g01930	protein arginine N-methyltransferase 7-like	1.57157
176	tetur08g04040	similar to microtubule binding protein, putative	3.23042
177	tetur07g03820	BolA-like protein	8.46889
178	tetur01g04930	39S ribosomal protein L19, mitochondrial precursor	1.87122
179	tetur04g06400	Nematode AStacin protease family member	3.52094
180	tetur03g01830	Citron-like domain and Pleckstrin homology domain and Protein kinase C-like	4.01943
181	tetur27g00980	regulator of microtubule dynamics protein	2.18261
182	tetur02g13540	BarH-like homeobox protein	1.81598
183	tetur26g00560	predicted protein	2.87631
184	tetur187g00020	similar to Glucosylceramidase precursor	3.45507
185	tetur34g00310	leucine-rich transmembrane protein	7.84063
186	tetur08g04450	secreted salivary gland peptide, putative	1.27958
187	tetur01g13150	dentin sialophosphoprotein precursor	11.0272
188	tetur28g00710	secreted salivary gland peptide, putative	1.45019
189	tetur18g00580	CpG-binding protein	1.82622
190	tetur05g04350	dolichyl-diphosphooligosaccharide--protein glycosyltransferase subunit	4.17041
191	tetur01g14600	ribosomal protein	1.31854
192	tetur02g13240	rRNA-processing protein FCF1 homolog	7.93205
193	tetur36g01170	heterochromatin protein 1	1.67306
194	tetur04g02530	Mitochondrial substrate/solute carrier	4.40344
195	tetur18g03530	histidine kinase sensor protein	1.92158
196	tetur14g01100	Serine aspartate repeat-containing protein I, putative	5.4191
197	tetur08g00240	Nose resistant-to-fluoxetine protein, N-terminal	3.69199
198	tetur07g02810	Mitochondrial 28S ribosomal protein	2.64719
199	tetur04g00810	ribosomal protein	2.59732
200	tetur09g02380	DNA-binding protein	4.08096
201	tetur30g01120	unnamed protein product	12.4308
202	tetur571g00010	uncharacterized protein LOC100882671	4.43069
203	tetur12g00570	uncharacterized protein LOC735202	3.85747
204	tetur17g03390	Protein of unknown function DM9	1.9415
205	tetur60g00070	uncharacterized protein LOC100902641	6.33427
206	tetur07g01530	uncharacterized protein	1.60056
207	tetur09g02480	unnamed protein product	4.40822
208	tetur08g01710	unnamed protein product	5.93262
209	tetur16g01010	uncharacterized protein	2.23814
210	tetur21g00200	unnamed protein product	3.42522
211	tetur12g02110	conserved unknown protein	5.35737
212	tetur04g03860	unnamed protein product	6.06638
213	tetur13g03320	finger and JmjC domain-containing protein	6.79339
214	tetur11g04970	repeat-like-containing domain	1.35556
215	tetur01g06330	PHD finger-like domain-containing protein 5A	1.54187
216	tetur235g00010	SRF-type transcription factor	7.33629
217	tetur02g14180	AT rich interactive domain 1A	2.05799
218	tetur01g10950	transmembrane and coiled-coil domains 7	5.48642
219	tetur23g01820	Tetratricopeptide repeat	4.62385
220	tetur17g02010	signal transducer and activator of transcription 5A-like	10.9567
221	tetur01g09550	Protein CBG11103	2.52533
222	tetur09g04050	achaete-scute homolog 2	3.97469
223	tetur05g01040	Proteasome subunit beta type-6 precursor	1.27835
224	tetur28g00470	G protein alpha subunit, helical insertion	3.51302
225	tetur26g00510	Six-bladed beta-propeller, TolB-like	6.4359
226	tetur01g02620	Der-p2-like allergen	2.81126
227	tetur22g00260	similar to ECM 18	2.60123
228	tetur18g02060	tribbles homolog 2	1.67582
229	tetur29g00140	small nuclear ribonucleoprotein Sm D3, putative	3.59856
230	tetur07g01520	histone H2B	2.40111
231	tetur05g07250	H3c:Histone H3	2.87867
232	tetur238g00010	silk sericin MG-1	3.43104
233	tetur37g01060	Zinc finger, TAZ-type	1.88436
234	tetur06g05600	NRT3:RNA binding	1.0628
235	tetur08g03070	elongation factor 1-alpha	1.31725
236	tetur16g00660	dpy-30 homolog	1.91436
237	tetur07g03880	Nuclear receptor coactivator, interlocking	3.50104
238	tetur26g00610	vitellogenin receptor	4.52882
239	tetur02g10570	AGO-1F:ortholog of Argonaute-1 (Drosophila melanogaster)	3.87068
240	tetur10g01950	Protein xmas-2	1.70757
241	tetur02g12030	Transcription factor SOX-2, partial	3.13296
242	tetur36g01080	Reeler domain	2.95361
243	tetur03g05730	similar to kelch-like 12	4.1141
244	tetur01g11400	protein lin-32-like	4.41536
245	tetur01g00050	Nanos1	2.40684
246	tetur26g00550	UNCoordinated family member	3.87679
247	tetur04g02440	proton-coupled folate transporter-like	8.1165
248	tetur05g07220	Histone-fold	1.10783
249	tetur03g05980	similar to DEAD	1.51274
250	tetur12g00600	C-factor	5.24922
251	tetur53g00110	mitochondrial carrier homolog 2	4.2277
252	tetur02g02110	Splicing factor, arginine/serine-rich 3	1.61815
253	tetur01g08730	nucleolin-like isoform X2	1.4042
254	tetur03g04900	transcription factor E2F4	6.11294
255	tetur33g01340	GG18546	2.08164
256	tetur21g03310	silk sericin MG-1	3.20318
257	tetur11g00930	LKAP30:Limkain b	4.16036
258	tetur01g03430	similar to Y32F6A.4	1.82846
259	tetur24g01950	dnaJ homolog subfamily B member 5-like	7.66278
260	tetur01g09220	retinoid X receptor beta	8.6733
261	tetur31g00570	similar to astakine	6.99258
262	tetur157g00030	zinc finger protein, putative	1.59106
263	tetur17g02250	membrane-associated ring finger	3.67542
264	tetur02g05890	Tetratricopeptide repeat	1.41529
265	tetur22g02971	silk sericin MG-1	4.31359
266	tetur28g00450	NRT5:RNA binding	2.85873
267	tetur25g00220	Vitellogenin-2, partial	1.8102
268	tetur05g07330	Histone-fold	1.96486
269	tetur12g02760	zf-C2H2:Zinc finger, C2H2 type	1.84584
270	tetur06g02280	Zinc finger, C2H2-type	6.33331
271	tetur01g02700	zf-BED:BED zinc finger	1.11931
272	tetur140g00020	Der f 2 allergen	2.55397
273	tetur37g00650	cell-surface antigen heavy chain, partial	1.86057
274	tetur02g08530	Tubulin-specific chaperone A	2.43162
275	tetur28g01030	fibroin heavy chain-like	4.99607
276	tetur05g01910	Homeobox:Homeobox domain	1.63904
277	tetur26g00570	si:dkey-88l16.3	5.5121
278	tetur10g05844	atlastin-3 isoform X1	6.52846
279	tetur08g01910	mitochondrial sodium/hydrogen exchanger NHA2	1.55686
280	tetur18g01160	suppressor of defective silencing	5.03802
281	tetur03g08840	zinc finger protein 828	6.19254
282	tetur11g04780	similar to kelch domain containing 3	5.29721
283	tetur30g01090	Plexin-like fold	8.04998
284	tetur13g00410	Loquacious-2:Loquacious-2, homolog of Loquacious (Drosophila melanogaster)	3.26126
285	tetur24g00520	repeat-like-containing domain	3.16262
286	tetur03g05890	eukaryotic translation initiation factor 4E	1.13261
287	tetur16g02360	solute carrier family 7	1.47394
288	tetur34g00270	similar to mKIAA0840 protein	9.77754
289	tetur08g04020	calmodulin-binding region	5.25685
290	tetur38g00560	Like-Sm ribonucleoprotein (LSM) domain	1.88002
291	tetur08g02410	Zinc finger, N-recognin	1.26614
292	tetur13g04678	beta-galactosidase-like	3.97948
293	tetur19g01770	Tetraspanin, EC2 domain	10.1064
294	tetur26g00490	Six-bladed beta-propeller, TolB-like	6.02131
295	tetur32g00990	similar to Kuzbanian-like CG1964-PA	5.90199
296	tetur07g03510	afadin, putative	2.29641
297	tetur14g02050	Immunoglobulin E-set	5.20674
298	tetur11g00700	tribbles homolog 2	1.82749
299	tetur39g00780	vitellogenin1	1.92801
300	tetur01g09160	bZIP_2:Basic region leucine zipper	9.97867
301	tetur12g02860	zf-C2H2:Zinc finger, C2H2 type	4.02263
302	tetur04g02810	FXL22L:similar to F-box/LRR-repeat protein 22 (from bovine)	9.71048
303	tetur07g04580	peroxinectin, putative	2.42613
304	tetur02g05080	cell differentiation protein rcd1	1.40285
305	tetur15g00710	Longin-like	1.35594
306	tetur29g01150	Hypothetical protein	2.34333
307	tetur26g00580	Hypothetical protein	9.41709
308	tetur39g00600	Hypothetical protein	5.04387
309	tetur11g01000	Hypothetical protein	11.2263
310	tetur05g06300	Hypothetical protein	1.19394
311	tetur31g01040	Hypothetical protein	3.48405
312	tetur05g06340	Hypothetical protein	7.39441
313	tetur05g06030	hypothetical protein BRAFLDRAFT_281978	1.7504
314	tetur30g01670	hypothetical protein	6.45931
315	tetur03g09270	Hypothetical protein	5.28723
316	tetur01g08320	Hypothetical protein	5.21638
317	tetur25g00470	Hypothetical protein	3.17301
318	tetur04g04320	Hypothetical protein	4.15942
319	tetur05g06360	hypothetical protein TTHERM_01476540	3.93201
320	tetur14g01460	Hypothetical protein	4.33927
321	tetur06g03380	Hypothetical protein	4.57156
322	tetur08g04070	Hypothetical protein	2.34198
323	tetur13g03310	hypothetical protein	11.3644
324	tetur09g01370	hypothetical protein Phum_PHUM578850	1.72854
325	tetur02g13380	hypothetical protein	2.06398
326	tetur01g05570	Hypothetical protein	2.60838
327	tetur19g03190	Hypothetical protein	1.97868
328	tetur12g04200	Hypothetical protein	3.01115
329	tetur03g06840	Hypothetical protein	3.00091
330	tetur03g03620	Hypothetical protein	6.76464
331	tetur11g05560	Hypothetical protein	9.22041
332	tetur352g00020	Hypothetical protein	5.94799
333	tetur05g06370	Hypothetical protein	5.84713
334	tetur01g07900	Hypothetical protein	4.39058
335	tetur13g00600	Hypothetical protein	9.87875
336	tetur11g04640	Hypothetical protein	2.46167
337	tetur12g04270	Hypothetical protein	1.31781
338	tetur13g02550	Hypothetical protein	3.36085
339	tetur21g01920	Hypothetical protein	3.12376
340	tetur07g04940	Hypothetical protein	1.21749
341	tetur66g00140	hypothetical protein	1.5119
342	tetur24g01320	Hypothetical protein	6.4241
343	tetur47g00120	Hypothetical protein	11.0084
344	tetur01g03040	Hypothetical protein	1.80599
345	tetur01g09880	Hypothetical protein	6.62005
346	tetur18g00530	Hypothetical protein	4.67644
347	tetur21g02780	Hypothetical protein	2.05001
348	tetur18g00490	Hypothetical protein	1.94797
349	tetur31g01270	Hypothetical protein	5.50287
350	tetur08g00050	hypothetical protein X975_13639, partial	1.45469
351	tetur26g02290	conserved hypothetical protein	1.53641
352	tetur37g00010	Hypothetical protein	4.4742
353	tetur06g02270	Hypothetical protein	6.11769
354	tetur14g03240	Hypothetical protein	7.39736
355	tetur02g06460	Hypothetical protein	1.60373
356	tetur01g13290	Hypothetical protein	1.71432
357	tetur33g01330	conserved hypothetical protein	11.4823
358	tetur09g03740	Hypothetical protein	10.8095
359	tetur04g04340	Hypothetical protein	6.13358
360	tetur55g00070	Hypothetical protein	5.17654
361	tetur16g01180	Hypothetical protein	1.76935
362	tetur03g09640	Hypothetical protein	8.53306
363	tetur20g00700	Hypothetical protein	6.35146
364	tetur12g02250	hypothetical protein	4.17984
365	tetur09g03900	Hypothetical protein	1.89988
366	tetur02g05310	Hypothetical protein	2.53978
367	tetur18g02410	Hypothetical protein	7.11317
368	tetur56g00010	Hypothetical protein	9.86588
369	tetur12g01290	Hypothetical protein	9.52174
370	tetur31g00820	Hypothetical protein	3.08382
371	tetur19g00500	Hypothetical protein	1.94951
372	tetur06g05810	hypothetical protein	1.43106
373	tetur238g00020	Hypothetical protein	2.32874
374	tetur30g01770	Hypothetical protein	2.11262
375	tetur06g01300	Hypothetical protein	3.9489
376	tetur107g00010	Hypothetical protein	4.30285
377	tetur02g07110	hypothetical protein	3.44204
378	tetur47g00170	Hypothetical protein	5.94333
379	tetur01g16874	hypothetical protein DFA_01589	5.15881
380	tetur13g00650	Hypothetical protein	9.92998
381	tetur588g00010	conserved hypothetical protein	1.71647
382	tetur03g03980	Hypothetical protein	2.37974
383	tetur04g09200	Hypothetical protein	3.51657
384	tetur03g05650	Hypothetical protein	6.78113
385	tetur02g05670	hypothetical protein LOTGIDRAFT_104744, partial	5.02268
386	tetur08g07790	Hypothetical protein	3.12205
387	tetur09g05250	hypothetical protein LOTGIDRAFT_54612, partial	5.49053
388	tetur09g05270	hypothetical protein CAPTEDRAFT_186717, partial	8.35857
389	tetur34g00090	Hypothetical protein	9.34375
390	tetur05g06450	Hypothetical protein	9.88523
391	tetur11g05730	Hypothetical protein	6.67611
392	tetur01g03440	Hypothetical protein	1.60983
393	tetur14g03250	Hypothetical protein	6.59991
394	tetur18g01970	Hypothetical protein	4.84444
395	tetur39g00610	Hypothetical protein	11.9519
396	tetur19g02210	Hypothetical protein	4.25239
397	tetur25g01070	Hypothetical protein	9.49119
398	tetur02g15051	hypothetical protein	10.4421
399	tetur34g00480	Hypothetical protein	2.13516
400	tetur03g04920	hypothetical protein	9.31045
401	tetur36g01270	Hypothetical protein	9.99271
402	tetur22g02640	hypothetical protein	2.88287
403	tetur25g00860	Hypothetical protein	9.49796
404	tetur19g01230	hypothetical protein	1.61007
405	tetur32g01910	Hypothetical protein	1.15174
406	tetur11g00830	Hypothetical protein	6.92548
407	tetur01g11880	hypothetical protein	11.3125
408	tetur01g13280	Hypothetical protein	1.2066
409	tetur05g00200	Hypothetical protein	8.78116
410	tetur01g12320	hypothetical protein	9.85525
411	tetur02g15081	hypothetical protein	4.87166
412	tetur08g02290	Hypothetical protein	4.86455
413	tetur09g04200	hypothetical protein CTRG_06196	4.1773
414	tetur07g07890	hypothetical protein	5.87681
415	tetur21g00240	hypothetical protein	4.09077
416	tetur12g02260	Hypothetical protein	3.02167
417	tetur01g04940	Hypothetical protein	5.17427
418	tetur30g01720	Hypothetical protein	3.74302
419	tetur12g02030	Hypothetical protein	1.89264
420	tetur15g03970	Hypothetical protein	9.45916
421	tetur02g14280	Hypothetical protein	5.32109
422	tetur20g00720	Hypothetical protein	1.44447
423	tetur26g00910	Hypothetical protein	6.02331
424	tetur07g00750	hypothetical protein, partial	2.02333
425	tetur05g06470	Hypothetical protein	9.41236
426	tetur63g00030	Hypothetical protein	6.65219
427	tetur07g02610	Hypothetical protein	10.5094
428	tetur11g03220	Hypothetical protein	10.5183
429	tetur03g04770	Hypothetical protein	2.22697
430	tetur01g13260	Hypothetical protein	5.83005
431	tetur12g02930	Hypothetical protein	2.08765
432	tetur08g03980	similar to conserved hypothetical protein	2.74043
433	tetur06g02500	conserved hypothetical protein	6.36124
434	tetur03g02860	Hypothetical protein	2.32146
435	tetur03g03690	Hypothetical protein	2.5097
436	tetur32g00960	Hypothetical protein	10.0956
437	tetur12g00080	Hypothetical protein	2.86419
438	tetur15g00570	Hypothetical protein	3.23965
439	tetur08g07410	Hypothetical protein	3.15486
440	tetur05g06440	Hypothetical protein	5.37065
441	tetur01g00080	Hypothetical protein	5.62709
442	tetur01g05650	Hypothetical protein	2.06568
443	tetur02g08800	Hypothetical protein	2.83069
444	tetur13g03740	conserved hypothetical protein	3.25983
445	tetur29g01100	Hypothetical protein	2.67937
446	tetur10g03540	conserved hypothetical protein	1.19373
447	tetur11g04350	Hypothetical protein	3.66985
448	tetur13g01210	Hypothetical protein	3.20043
449	tetur01g09190	Hypothetical protein	10.2684
450	tetur01g14700	Hypothetical protein	3.01537
451	tetur09g05220	Hypothetical protein	7.94588
452	tetur11g03240	hypothetical protein WPa_0985	4.20286
453	tetur07g01600	Hypothetical protein	1.44756
454	tetur19g02280	Hypothetical protein	9.47438
455	tetur21g00020	Hypothetical protein	3.07125
456	tetur22g00680	Hypothetical protein	3.16112
457	tetur01g12960	hypothetical protein	1.49027
458	tetur23g00420	Hypothetical protein	9.28877
459	tetur33g00750	hypothetical protein DDB_G0288123	3.12087
460	tetur32g01880	Hypothetical protein	1.09193
461	tetur11g00950	Hypothetical protein	3.5454
462	tetur13g01870	Hypothetical protein	3.6763
463	tetur17g00240	Hypothetical protein	5.12183
464	tetur21g03030	Hypothetical protein	1.7108
465	tetur19g01260	Hypothetical protein	2.17113
466	tetur12g03180	Hypothetical protein	9.33707
467	tetur05g09130	Hypothetical protein	2.2785
468	tetur05g09280	hypothetical protein	5.30749
469	tetur313g00010	Hypothetical protein	7.54738
470	tetur30g01800	Hypothetical protein	1.85588
471	tetur11g00960	Hypothetical protein	5.88913
472	tetur13g00880	Hypothetical protein	1.71136
473	tetur14g02720	Hypothetical protein	1.06368
474	tetur05g06350	Hypothetical protein	5.70929
475	tetur16g01190	Hypothetical protein	7.27803
476	tetur26g01720	Hypothetical protein	1.34759
477	tetur02g03270	Hypothetical protein	1.2155
478	tetur20g00020	Hypothetical protein	5.98794
479	tetur03g00040	Hypothetical protein	6.13259
480	tetur11g05020	Hypothetical protein	3.01702
481	tetur14g03170	Hypothetical protein	11.4491
482	tetur01g12890	Hypothetical protein	6.62445
483	tetur33g00220	Hypothetical protein	1.57544
484	tetur18g01980	Hypothetical protein	2.9908
485	tetur05g01190	Hypothetical protein	9.34491
486	tetur05g06330	Hypothetical protein	10.2622
487	tetur02g14681	hypothetical protein	2.90329
488	tetur09g05240	Hypothetical protein	7.24522
489	tetur31g01060	Hypothetical protein	6.30042
490	tetur18g00900	Hypothetical protein	6.17001
491	tetur20g01860	Hypothetical protein	2.82543
492	tetur02g08970	Hypothetical protein	1.85001
493	tetur06g01430	Hypothetical protein	1.47189
494	tetur05g05450	Hypothetical protein	4.47018
495	tetur09g05200	Hypothetical protein	7.30832
496	tetur11g06390	-	2.25639
497	tetur05g08770	-	4.51182
498	tetur05g04040	-	2.1097
499	tetur03g08810	-	4.3082
500	tetur01g11840	-	5.5733
501	tetur47g00140	-	9.27743
502	tetur09g05190	-	8.92299
503	tetur32g01010	-	9.91864
504	tetur05g04520	-	1.82199
505	tetur28g00130	-	1.39744
506	tetur16g01500	-	2.97232
507	tetur01g16350	-	6.50208
508	tetur01g10500	-	4.69466
509	tetur09g05280	-	9.97388
510	tetur49g00080	-	1.82245
511	tetur05g09545	-	7.61538
512	tetur02g09900	-	1.73508
513	tetur02g12920	-	2.05099
514	tetur06g05130	-	3.92245
515	tetur01g15070	-	1.43688
516	tetur09g03190	-	1.3331
517	tetur15g02820	-	2.5776
518	tetur08g08251	-	4.17501
519	tetur05g08760	-	3.90327
520	tetur05g07000	-	9.27619
521	tetur09g02330	-	1.25753
522	tetur39g00230	-	2.3873
523	tetur04g00500	-	6.06475
524	tetur01g16525	-	3.54161
525	tetur13g01730	-	9.79605
526	tetur02g12840	-	2.88405
527	tetur05g04580	-	2.67852
528	tetur01g12620	-	6.78861
529	tetur14g04178	-	11.1055
530	tetur41g00650	-	1.32449
531	tetur07g08169	-	6.67666
532	tetur23g01470	-	2.09874
533	tetur04g06440	-	4.23175
534	tetur12g00870	-	3.14261
535	tetur32g00970	-	5.3889
536	tetur33g01250	-	3.82504
537	tetur18g02080	-	6.11204
538	tetur01g16517	-	5.70746
539	tetur07g06460	Cytochrome P450 -CYP392A3	-1.6667	2
540	tetur03g05190	Cytochrome P450 -CYP388A1	-1.14471	4
541	tetur06g05620	Cytochrome P450 -CYP315A1	-1.32089	M
542	tetur38g00650	Cytochrome P450 - CYP384A1	-2.05511	3
543	tetur11g05000	Cytochrome P450 - CYP385C2	-1.53992	3
544	tetur03g07920	TuGSTd06:Glutathione S-transferase, delta class	-1.10133	delta
545	tetur26g01460	TuGSTd08:Glutathione S-transferase, class delta	-2.85763	delta
546	tetur05g05190	TuGSTm03:Glutathione S-transferase, class mu	-1.53203	delta
547	tetur01g02480	TuGSTd03:Glutathione S-transferase, class delta	-6.77592	delta
548	tetur13g03700	esterase	-1.33455	J’’
549	tetur29g00990	esterase	-4.22095	-
550	tetur01g10830	esterase	-1.37332	J’’
551	tetur29g00930	Carboxyl/cholinesterase	-3.0915	J’
552	tetur01g14170	TuCCE-11:Carboxyl/cholinesterase	-5.40599	J’
553	tetur16g02420	CCEinc-12:Carboxyl/cholinesterase, incomplete	-6.35382	J’
554	tetur16g02380	CCEinc-09:Carboxyl/cholinesterase, incomplete	-1.72347	J’
555	tetur02g01350	short-chain dehydrogenase/reductase SDR	-4.67253
556	tetur28g01130	short chain dehydrogenase /reductase SDR	-1.17704
557	tetur12g02130	short-chain dehydrogenase/reductase SDR	-2.19368
558	tetur06g03560	TuABCC-20:ABC-transporter, class C	-11.5381
559	tetur06g06691	Apolipoprotein	-9.83506
560	tetur09g04920	apolipoprotein D	-1.62393
561	tetur06g02140	apolipoprotein D, putative	-3.78763
562	tetur01g16584	Apolipoprotein D	-4.85974
563	tetur06g03090	apolipoprotein D	-9.94286
564	tetur07g03970	apolipoprotein D	-1.57026
565	tetur04g05970	apolipoprotein D	-1.96094
566	tetur02g11960	apolipoprotein D, putative	-1.67434
567	tetur12g04400	acetyl-CoA acetyltransferase, mitochondrial-like isoform X1	-1.23512
568	tetur05g02770	HMG-CoA reductase	-1.47114
569	tetur04g07770	Glycosyltransferase, MGT	-1.49334
570	tetur08g02060	3-oxoacyl-acyl-carrier-protein reductase	-2.01581
571	tetur06g05110	3-oxoacyl-acyl-carrier-protein reductase	-11.9154
572	tetur06g04920	3-oxoacyl-acyl-carrier-protein reductase	-3.15612
573	tetur06g04890	3-oxoacyl-acyl-carrier-protein reductase	-2.11978
574	tetur13g04460	3-oxoacyl-acyl-carrier-protein reductase	-10.2997
575	tetur22g00440	glycosyl transferase	-2.59453
576	tetur02g00800	glycogen debranching enzyme	-2.64218
577	tetur08g00190	Glycosyltransferase	-3.87805
578	tetur04g07710	Glycosyltransferase, MGT	-1.58979
579	tetur22g00970	Glycosyltransferase	-1.32317
580	tetur08g05980	cysteine protease	-5.54761
581	tetur06g02170	Cytochrome c oxidase subunit VIc	-1.26065
582	tetur27g01170	Cytochrome c oxidase, subunit VIa	-1.40963
583	tetur04g06590	similar to ubiquinol-cytochrome c reductase, complex III subunit VII	-1.06801
584	tetur19g01340	Ubiquinol-cytochrome C reductase	-1.09917
585	tetur22g02530	Lipase/lipooxygenase, PLAT/LH2	-1.31567
586	tetur22g02120	Lipase/lipooxygenase, PLAT/LH2	-2.57311
587	tetur05g07070	lipoprotein Blc	-2.04565
588	tetur19g02450	5'-3' exoribonuclease	-2.47662
589	tetur14g03880	chitinase	-6.50288
590	tetur10g03630	CTP synthase 1	-9.72871
591	tetur10g05770	UDP-glycosyltransferase	-2.64668
592	tetur188g00040	UDP-glycosyltransferase 202A16	-1.91996
593	tetur05g09325	UDP-glycosyltransferase	-4.56583
594	tetur08g07460	UDP-glycosyltransferase 201G1	-10.6618
595	tetur24g00530	chitobiosyldiphosphodolichol beta-mannosyltransferase	-2.33277
596	tetur21g02530	NADH dehydrogenase 1 alpha subcomplex subunit 13	-2.76972
597	tetur22g02560	NADH-quinone oxidoreductase, 51 kDa subunit	-2.22551
598	tetur29g00840	NADH dehydrogenase	-1.15808
599	tetur01g02750	DNA-directed RNA polymerase II subunit RPB4, partial	-1.70755
600	tetur07g04540	DNA-directed RNA polymerases I, II, and III subunit RPABC5	-3.57963
601	tetur01g09380	DNA-directed RNA polymerases I, II, and III subunit RPABC3	-1.25566
602	tetur130g00030	ADP/ATP translocase	-2.02334
603	tetur02g10790	ATP synthase delta subunit	-1.10751
604	tetur11g00590	ATP-dependent Clp protease proteolytic subunit	-1.29451
605	tetur28g01430	Cathepsin B	-1.77954
606	tetur03g07950	cathepsin B endopeptidase, putative	-3.46876
607	tetur123g00050	Cathepsin L	-3.68043
608	tetur01g05230	Cathepsin B	-7.62542
609	tetur09g00350	Cathepsin L	-1.50287
610	tetur02g08840	Cathepsin L	-1.34865
611	tetur03g08010	Cathepsin B	-3.17342
612	tetur03g07930	Cathepsin B	-1.85082
613	tetur06g02570	Cathepsin B-like	-11.7214
614	tetur32g01110	carboxypeptidase	-3.45141
615	tetur02g08680	Peroxidase	-1.36508
616	tetur30g02260	beta-glucocerebrosidase	-1.84163
617	tetur29g00600	glucosidase 2 subunit beta	-1.51445
618	tetur12g01380	S-formylglutathione hydrolase	-1.66929
619	tetur06g02700	similar to acid alpha glucosidase	-1.54894
620	tetur28g02490	Aldehyde dehydrogenase, N-terminal	-3.47675
621	tetur04g06460	Nematode AStacin protease family member	-1.26967
622	tetur04g04410	phenylalanine hydroxylase	-1.49514
623	tetur06g03480	phosphoethanolamine transferase PIGF	-2.61157
624	tetur20g01680	prolyl 3-hydroxylase OGFOD1-like	-1.36768
625	tetur01g11260	similar to lycopene cyclase / phytoene synthase	-3.42655
626	tetur66g00070	SP45:Serine protease	-8.15645
627	tetur12g03950	SP29:Serine protease	-7.25958
628	tetur22g01740	Arginase	-1.86098
629	tetur03g02710	Phospholipid scramblase 2, partial	-3.34086
630	tetur02g07590	aldo-keto reductase	-8.08099
631	tetur32g02180	carbonyl reductase	-4.54526
632	tetur13g00930	peptidyl-tRNA hydrolase	-1.62274
633	tetur18g01340	sin3 histone deacetylase corepressor complex component SDS3	-2.03608
634	tetur13g02860	snoRNA-decapping enzyme	-1.41617
635	tetur09g00540	farnesoic acid O-methyltransferase-like protein	-2.86506
636	tetur03g05330	Activated RNA polymerase II transcriptional coactivator p15	-1.68956
637	tetur11g00510	1,2-dihydroxy-3-keto-5-methyl thiopentene dioxygenase	-1.72472
638	tetur10g00500	4-aminobutyrate aminotransferase	-1.44069
639	tetur36g00510	palmitoyl-protein thioesterase 1	-4.35149
640	tetur03g02650	alpha-glucosidase	-2.04288
641	tetur26g02630	pterin-4-alpha-carbinolamine dehydratase	-1.25209
642	tetur24g02340	Nitrilase/cyanide hydratase and apolipoprotein N-acyltransferase	-7.62481
643	tetur24g02330	nitrilase homolog 1	-4.69716
644	tetur01g07050	Citrate synthase-like, core	-4.61462
645	tetur19g03210	Histone acetyltransferase MYST2	-1.45872
646	tetur540g00020	puromycin-sensitive aminopeptidase	-3.20292
647	tetur02g15167	transmembrane protease serine 9-like	-4.02236
648	tetur12g03830	2,3-bisphosphoglycerate-independent phosphoglycerate mutase, partial	-1.79642
649	tetur35g00240	presqualene diphosphate phosphatase, partial	-2.00557
650	tetur01g11270	phytoene dehydrogenase	-2.4692
651	tetur13g00490	beta-lactamase-like protein	-10.6197
652	tetur01g06940	SPCS3;2:Microsomal signal peptidase complex subunit 3	-2.4916
653	tetur26g01360	Carotenoid oxygenase	-1.85171
654	tetur28g00360	beta-mannosidase	-1.09674
655	tetur06g02610	Crystal Structure Of Proenzyme Asparaginyl Endopeptidase	-3.24784
656	tetur28g02510	retinal dehydrogenase	-1.16308
657	tetur07g00050	phosphodiesterase	-1.42337
658	tetur02g02590	serine/threonine-protein phosphatase 6 regulatory subunit 1	-4.20194
659	tetur07g07870	Peptidase C54	-1.48641
660	tetur13g00020	similar to Serine/threonine-protein kinase	-8.57963
661	tetur07g03500	myeloid/lymphoid or mixed-lineage leukemia	-7.78765
662	tetur12g01500	phosphatidylserine decarboxylase	-1.41268
663	tetur08g07120	glutaredoxin	-1.15351
664	tetur516g00020	vitellogenin	-1.30248
665	tetur39g00730	vitellogenin1	-2.26809
666	tetur39g00720	Vitellogenin	-1.81628
667	tetur43g00080	vitellogenin	-1.8633
668	tetur01g12820	cuticle protein	-8.92304
669	tetur19g00760	Putative cuticle protein	-1.52529
670	tetur05g04610	cuticular protein, putative	-5.2803
671	tetur09g06230	CPR 22:cuticle protein	-1.48154
672	tetur11g00600	cuticle protein	-1.20151
673	tetur01g14360	Proteasome subunit alpha type-7	-1.09656
674	tetur19g02190	membrane protein	-1.59642
675	tetur04g06110	Proteasome maturation protein	-1.63118
676	tetur09g02970	protein transport protein Sec61 subunit beta	-1.47747
677	tetur17g01130	mechanosensory protein 2-like	-1.47381
678	tetur02g03850	heat shock protein 60	-1.25786
679	tetur03g00130	putative small heat shock protein	-2.40616
680	tetur09g05550	39S ribosomal protein L12, mitochondrial, partial	-1.6315
681	tetur01g15430	Small nuclear ribonucleoprotein F	-2.93747
682	tetur19g00350	Leucine-rich repeat, cysteine-containing subtype	-4.75989
683	tetur30g01490	adenylate cyclase	-4.65539
684	tetur10g04910	mediator of RNA polymerase II transcription subunit 19	-1.2015
685	tetur16g01380	small G protein signaling modulator 3	-2.22025
686	tetur22g00690	minor tail protein gp26-like	-1.14917
687	tetur05g07750	autophagy-related protein 101	-1.70236
688	tetur06g04500	tRNA wybutosine-synthesizing protein 1-like protein	-2.28033
689	tetur07g03790	BolA-like protein	-2.46512
690	tetur10g02410	lambda-crystallin homolog	-1.52687
691	tetur06g01780	splicing factor, arginine/serine-rich 9	-1.27204
692	tetur14g01700	epididymal secretory protein E1 isoform X1	-9.77456
693	tetur03g06290	ganglioside GM2 activator precursor	-9.56932
694	tetur11g00040	magnesium transporter NIPA2	-2.42392
695	tetur10g01010	mitochondrial ribosomal protein S17	-1.79443
696	tetur02g07380	mitochondrial ribosomal protein L32	-1.47881
697	tetur208g00020	Mitochondrial substrate/solute carrier	-10.0931
698	tetur05g03210	mitochondrial ribosomal protein L48	-1.75626
699	tetur04g00760	ribosomal protein S7	-2.96185
700	tetur29g01580	60S ribosomal protein L35	-1.08373
701	tetur34g01040	ribosome biogenesis protein WDR12	-1.37742
702	tetur03g08380	mitochondrial ribosomal protein S25	-1.67222
703	tetur02g01040	mitochondrial ribosomal protein L54	-1.34436
704	tetur16g00880	40S ribosomal protein S30	-1.68477
705	tetur05g07890	39S ribosomal protein L41, mitochondrial precursor	-1.93914
706	tetur26g02550	39S ribosomal protein L44, mitochondrial precursor	-1.55529
707	tetur09g02710	Probable mitochondrial 28S ribosomal protein S6	-2.00179
708	tetur03g05870	eukaryotic translation initiation factor 4E	-2.40541
709	tetur07g06270	Leucine-rich repeat-containing protein 6	-11.5417
710	tetur08g01330	domain-containing protein 1, partial	-1.27077
711	tetur700g00010	calcyclin binding protein	-8.65902
712	tetur05g03640	ribosomal protein L19	-1.39925
713	tetur10g01000	mitochondrial ribosomal protein S17	-13.2303
714	tetur22g00140	ribosomal protein	-3.82705
715	tetur04g02670	Poxn:paired box pox neuro protein	-2.23247
716	tetur03g00640	small heat shock protein	-1.39077
717	tetur18g00550	PHD finger and CXXC domain-containing protein	-1.39999
718	tetur03g00110	putative small heat shock protein	-2.20718
719	tetur02g11740	membrane protein, putative	-1.73676
720	tetur10g02610	replication factor C subunit 2	-5.35379
721	tetur09g00130	transcriptional repressor protein YY1-like isoform X1	-2.34973
722	tetur02g00220	ganglioside GM2 activator-like	-3.69069
723	tetur08g06510	Trafficking protein particle complex subunit 3	-1.37429
724	tetur07g03200	death-associated protein	-1.42446
725	tetur657g00010	Lambda-crystallin-like protein, partial	-3.63287
726	tetur07g04770	60S ribosomal protein L14	-1.39956
727	tetur19g00160	medium-chain specific acyl-CoA dehydrogenase, mitochondrial precursor	-1.73197
728	tetur90g00030	medium-chain specific acyl-CoA dehydrogenase, mitochondrial precursor	-2.78387
729	tetur05g01030	transcription elongation factor B polypeptide 1-like	-1.81237
730	tetur27g01710	Nose resistant-to-fluoxetine protein, N-terminal	-3.00012
731	tetur01g16954	histone H2B	-9.2806
732	tetur22g01960	Mortality factor 4-like protein 1	-1.5707
733	tetur06g02010	TPR repeat-containing SEL1 subfamily protein	-2.5866
734	tetur04g00770	transporter, AcrB/AcrD/AcrF family protein	-15.08
735	tetur18g00970	Major facilitator superfamily, general substrate transporter	-1.43005
736	tetur25g00460	Neurogenic differentiation factor 1	-2.11412
737	tetur01g10170	Serine protease homologue, Clip domain	-1.67736
738	tetur07g04000	SET domain-containing protein 3	-1.72112
739	tetur12g03870	CDC14 cell division cycle 14 homolog B	-1.76023
740	tetur31g01980	Nucleotide-binding, alpha-beta plait	-4.05998
741	tetur22g01580	activating signal cointegrator 1 complex subunit 2	-1.52095
742	tetur05g04710	legumain-like protease precursor	-5.49136
743	tetur08g02700	ADP-ribosylation factor related protein 1	-1.72626
744	tetur11g05400	Cockayne syndrome WD repeat protein CSA	-1.6293
745	tetur14g03770	Golgi-associated plant pathogenesis-related protein 1	-10.8093
746	tetur06g00570	gem-associated protein, putative	-2.00315
747	tetur31g01260	methyl-CpG-binding domain protein 3	-5.17118
748	tetur10g02650	Myosin regulatory light chain 2, smooth muscle isoform	-1.66831
749	tetur21g01450	nucleostemin-like protein	-2.06501
750	tetur25g01000	gamma-glutamyl hydrolase precursor	-1.9035
751	tetur388g00010	Clathrin/coatomer adaptor, adaptin-like, appendage, Ig-like subdomain	-4.69283
752	tetur07g03700	synaptosomal-associated protein 25	-1.37611
753	tetur20g00200	nuclear pore complex protein Nup214 isoform X4	-1.32264
754	tetur20g02750	similar to Fasciclin-1 precursor	-9.49886
755	tetur15g02400	choline transporter-like protein 4	-1.94101
756	tetur13g01370	fasciculation and elongation protein zeta 2	-1.2811
757	tetur13g02770	activating signal cointegrator 1 complex subunit 1	-1.59156
758	tetur10g03880	MRG-binding protein	-3.64278
759	tetur08g03310	steroid membrane receptor Hpr6.6/25-Dx	-1.82157
760	tetur22g01170	regulator of G-protein signaling 18	-1.18385
761	tetur21g01490	probable rRNA-processing protein EBP2	-5.94026
762	tetur09g05750	AT-rich interactive domain-containing protein 3A	-3.09836
763	tetur19g00510	proteasome	-1.34149
764	tetur04g08330	Homeobox protein Nkx-2.2, partial	-4.0121
765	tetur32g01310	Microtubule-associated proteins	-1.63891
766	tetur19g01010	domain-containing protein 1, mitochondrial precursor	-2.00518
767	tetur11g01520	cysteine and glycine-rich protein 3	-1.29748
768	tetur07g05980	sulfiredoxin-1-like	-1.31131
769	tetur02g05350	Rieske-domain protein Neverland	-2.17476
770	tetur10g00730	similar to AGAP003501-PA	-2.27579
771	tetur10g00670	similar to CG12400 CG12400-PA	-1.8272
772	tetur452g00010	TuLeg-19:Legumain	-11.9816
773	tetur27g01210	NHP2-like protein 1	-2.34536
774	tetur21g01460	Six-bladed beta-propeller, TolB-like	-5.82912
775	tetur23g01140	unknown larval protein	-1.31727
776	tetur20g01460	unnamed protein product	-1.653
777	tetur12g02570	unnamed protein product	-2.79283
778	tetur12g02770	uncharacterized protein LOC100907674	-2.34542
779	tetur02g08410	Protein of unknown function DUF1183	-2.04906
780	tetur28g00420	unnamed protein product	-1.54815
781	tetur31g00660	unnamed protein product	-5.49223
782	tetur17g03410	Protein of unknown function DM9	-5.00112
783	tetur03g07370	Pre-mRNA 3'-end-processing factor FIP1, partial	-3.53937
784	tetur09g00090	similar to Williams-Beuren syndrome chromosome region 27-like	-1.10231
785	tetur21g02820	similar to microtubule-associated proteins 1A/1B light chain 3	-1.51209
786	tetur02g15171	predicted protein	-2.61663
787	tetur03g00030	secreted salivary gland peptide, putative	-12.7691
788	tetur33g01420	tight junction protein tama, putative	-2.75826
789	tetur40g00200	Zonadhesin, partial	-10.2395
790	tetur23g00020	lachesin, putative	-2.78504
791	tetur201g00020	prohibitin, putative	-6.4556
792	tetur09g03830	Ets:Ets-domain	-5.27872
793	tetur04g07610	RabGAP/TBC	-7.89885
794	tetur11g01360	CG9682, isoform B	-2.02349
795	tetur11g02250	GE10869	-1.36267
796	tetur12g00620	C-factor	-3.936
797	tetur33g01450	Apple-like	-4.58459
798	tetur16g00680	Tubby	-1.36334
799	tetur60g00020	Legumain	-4.60039
800	tetur09g00520	GG22535	-2.81191
801	tetur10g00310	Legumain	-1.59866
802	tetur13g00430	Loquacious-1, homolog of Loquacious	-1.37886
803	tetur02g14160	AT rich interactive domain 1A	-1.412
804	tetur03g08770	similar to hCG24169	-2.48797
805	tetur32g01600	CDK5 regulatory subunit-associated protein 1-like 1	-4.14973
806	tetur25g00280	Reeler domain	-2.58049
807	tetur03g03680	isoform	-1.4309
808	tetur71g00050	Apple-like	-3.55705
809	tetur10g01930	protein KTI12 homolog	-2.49672
810	tetur05g05900	Frataxin, mitochondrial	-2.02812
811	tetur32g00730	bicaudal C homolog 1	-5.46698
812	tetur28g01060	receptor-associated factor	-2.33574
813	tetur14g02490	Elongation factor 1-gamma	-7.31756
814	tetur07g00790	Renin receptor-like	-1.51355
815	tetur18g02720	beat protein, putative	-3.75755
816	tetur08g03040	elongation factor 1-alpha	-1.11995
817	tetur15g01840	male doublesex	-1.24738
818	tetur27g02150	similar to tudor domain containing 1	-3.59421
819	tetur05g03540	Brix domain-containing protein 1	-1.26023
820	tetur06g06610	hypothetical protein	-1.15686
821	tetur05g03750	Hypothetical protein	-2.42004
822	tetur437g00010	Hypothetical protein	-2.2067
823	tetur01g08990	hypothetical protein	-1.42091
824	tetur12g01200	Hypothetical protein	-1.76743
825	tetur14g00360	Hypothetical protein	-1.27526
826	tetur43g00580	Hypothetical protein	-6.27837
827	tetur426g00010	Hypothetical protein	-9.82657
828	tetur02g00850	Hypothetical protein	-10.2776
829	tetur30g00770	hypothetical protein	-1.38341
830	tetur06g01510	Hypothetical protein	-1.84531
831	tetur21g02350	Hypothetical protein	-1.93675
832	tetur02g03940	Hypothetical protein	-9.75542
833	tetur08g06460	Hypothetical protein	-1.50812
834	tetur02g13990	Hypothetical protein	-5.1926
835	tetur22g02750	Hypothetical protein	-10.1136
836	tetur20g00740	Hypothetical protein	-2.75864
837	tetur02g09530	hypothetical protein	-1.74045
838	tetur12g01650	Hypothetical protein	-4.18205
839	tetur11g05010	Hypothetical protein	-2.71692
840	tetur01g01010	Hypothetical protein	-3.19904
841	tetur614g00010	Hypothetical protein	-3.22487
842	tetur08g07180	Hypothetical protein	-1.88178
843	tetur30g01860	hypothetical protein	-3.65589
844	tetur09g04630	Hypothetical protein	-1.67543
845	tetur11g04510	Hypothetical protein	-1.37089
846	tetur07g03150	Hypothetical protein	-3.56815
847	tetur18g00710	conserved hypothetical protein	-1.26243
848	tetur01g01000	Hypothetical protein	-2.91633
849	tetur30g02200	hypothetical protein	-1.19654
850	tetur05g01720	Hypothetical protein	-2.20648
851	tetur15g01980	Hypothetical protein	-5.57229
852	tetur04g00080	Hypothetical protein	-2.04592
853	tetur14g02400	Hypothetical protein	-1.58782
854	tetur16g03310	Hypothetical protein	-2.41305
855	tetur32g00230	Hypothetical protein	-1.46004
856	tetur179g00010	Hypothetical protein	-1.5662
857	tetur33g01460	Hypothetical protein	-3.94205
858	tetur33g00710	Hypothetical protein	-5.84676
859	tetur18g01120	hypothetical protein	-1.37464
860	tetur09g00320	Hypothetical protein	-9.96841
861	tetur02g01300	Hypothetical protein	-1.29812
862	tetur24g00420	Hypothetical protein	-8.95488
863	tetur31g00760	Hypothetical protein	-11.2906
864	tetur05g08860	Hypothetical protein	-3.49043
865	tetur30g01870	Hypothetical protein	-2.30974
866	tetur16g03760	hypothetical protein	-6.33371
867	tetur95g00050	Hypothetical protein	-8.98646
868	tetur05g07380	conserved hypothetical protein	-2.20325
869	tetur24g01080	conserved hypothetical protein	-2.19903
870	tetur01g13270	Hypothetical protein	-1.04246
871	tetur30g01270	Hypothetical protein	-4.33466
872	tetur23g00750	Hypothetical protein	-1.10197
873	tetur30g01750	hypothetical protein	-5.57147
874	tetur21g01430	Hypothetical protein	-15.2069
875	tetur14g03960	hypothetical protein, partial	-11.2939
876	tetur09g03160	conserved hypothetical protein	-2.39966
877	tetur11g04340	hypothetical protein	-1.70916
878	tetur37g00410	hypothetical protein	-4.63975
879	tetur01g01290	Hypothetical protein	-2.53704
880	tetur23g00220	Hypothetical protein	-9.25013
881	tetur154g00010	Hypothetical protein	-2.28121
882	tetur08g03060	Hypothetical protein	-3.08231
883	tetur44g00291	hypothetical protein	-5.35835
884	tetur01g10060	Hypothetical protein	-2.37653
885	tetur11g01660	Hypothetical protein	-1.13019
886	tetur01g03980	Hypothetical protein	-1.30601
887	tetur03g03670	Hypothetical protein	-3.93051
888	tetur05g03080	Hypothetical protein	-2.20989
889	tetur02g14000	Hypothetical protein	-3.77927
890	tetur06g05880	Hypothetical protein	-5.87969
891	tetur28g00350	Hypothetical protein	-1.30451
892	tetur31g01890	Hypothetical protein	-10.6991
893	tetur03g02390	Hypothetical protein	-4.82185
894	tetur28g00980	Hypothetical protein	-1.58303
895	tetur10g04390	hypothetical protein	-4.22478
896	tetur01g09250	Hypothetical protein	-1.72113
897	tetur08g06540	hypothetical protein	-1.464
898	tetur17g03560	Hypothetical protein	-1.48825
899	tetur05g05230	Hypothetical protein	-6.1515
900	tetur20g00030	Hypothetical protein	-9.49535
901	tetur23g00740	Hypothetical protein	-1.30829
902	tetur03g07620	Hypothetical protein	-3.48865
903	tetur19g00280	Hypothetical protein	-3.28668
904	tetur10g02490	Hypothetical protein	-1.2907
905	tetur10g02700	Hypothetical protein	-6.26982
906	tetur04g05730	Hypothetical protein	-2.82665
907	tetur02g03070	Hypothetical protein	-1.85317
908	tetur33g01510	Hypothetical protein	-4.40215
909	tetur01g13320	Hypothetical protein	-1.4212
910	tetur03g09490	Hypothetical protein	-7.48329
911	tetur02g13900	Hypothetical protein	-2.09477
912	tetur18g01320	Hypothetical protein	-1.25788
913	tetur04g00620	Hypothetical protein	-3.93729
914	tetur18g02580	Hypothetical protein	-1.65192
915	tetur17g02590	Hypothetical protein	-2.72141
916	tetur01g16473	hypothetical protein	-8.61809
917	tetur30g01850	hypothetical protein	-2.50622
918	tetur49g00120	Hypothetical protein	-10.1986
919	tetur06g01380	Hypothetical protein	-3.08918
920	tetur30g01920	Hypothetical protein	-1.67023
921	tetur33g00340	Hypothetical protein	-1.0751
922	tetur08g06820	Hypothetical protein	-2.0127
923	tetur31g00770	Hypothetical protein	-2.6568
924	tetur16g01140	Hypothetical protein	-1.77319
925	tetur35g00710	Hypothetical protein	-4.36399
926	tetur21g00840	Hypothetical protein	-2.10107
927	tetur03g09921	hypothetical protein	-1.25272
928	tetur08g02640	conserved hypothetical protein	-1.37781
929	tetur13g02040	expressed hypothetical protein	-2.02645
930	tetur17g02390	hypothetical protein	-1.74397
931	tetur01g11830	hypothetical protein	-6.32453
932	tetur08g03470	Hypothetical protein	-2.97011
933	tetur06g04550	Hypothetical protein	-2.02864
934	tetur20g01410	Hypothetical protein	-2.01011
935	tetur13g02500	Hypothetical protein	-1.36441
936	tetur01g03680	Hypothetical protein	-3.40519
937	tetur36g00390	Hypothetical protein	-2.69825
938	tetur02g01770	-	-2.05618
939	tetur21g01470	-	-5.96607
940	tetur03g08800	-	-1.08197
941	tetur26g02760	-	-5.47845
942	tetur41g00190	-	-2.57921
943	tetur20g00670	-	-9.52656
944	tetur02g07720	-	-1.13246
945	tetur05g08510	-	-1.46249
946	tetur20g00550	-	-11.8412
947	tetur08g06760	-	-3.29398
948	tetur03g06500	-	-1.86118
949	tetur47g00220	-	-2.28048
950	tetur02g08400	-	-3.1924
951	tetur05g07300	-	-2.00496
952	tetur21g01340	-	-4.54623
953	tetur08g07940	-	-2.93251
954	tetur20g02470	-	-11.3443
955	tetur08g01210	-	-2.15925
956	tetur16g03650	-	-8.64463
957	tetur03g10083	-	-5.95796
958	tetur14g03970	-	-10.3048
959	tetur04g09459	-	-13.0368
960	tetur02g05130	-	-1.23246
961	tetur13g04746	-	-2.91595
962	tetur01g06610	-	-1.99229
963	tetur68g00050	-	-10.685
964	tetur03g03700	-	-3.24684
965	tetur07g06330	-	-2.8349
966	tetur02g13980	-	-2.71086
967	tetur36g00010	-	-9.39802
968	tetur04g06970	-	-2.96563
969	tetur17g03350	-	-4.83347
970	tetur09g04280	-	-4.42671
971	tetur02g14310	-	-6.7475
972	tetur09g05180	-	-7.0239
973	tetur01g11850	-	-3.79177
974	tetur18g00480	-	-1.79954
