# Supplementary material for: Adaptation of acaricide stress facilitates Tetranychus urticae expanding against Tetranychus cinnabarinus in China
Source: Ecol Evol. 2017 Jan 25;7(4):1233–49. doi: 10.1002/ece3.2724 (PMC5306011; doi:10.1002/ece3.2724)
Supplement: Supplementary file 9 [file ECE3-7-1233-s009.xlsx]

## Sheet: Sheet1
Table S4. Distinctive and common differentially expressed genes (DEGs) in the two comparisons of T. cinnabarinus and T. urticae after abamectin exposure
FC1, Fold of different expression between abamectin-exposed and control mites in T. cinnabarinus FC2, Fold of different expression between abamectin-exposed and control mites in T. urticae
GeneID, the gene was mapped in the T. urticae genome
No.	GeneID	annotion	T.cinnabarinus log2(FC1)	T. urticae log2(FC2)	Clan
1	tetur03g05000	cytochrome P450	1.45731	1.51914	2
2	tetur26g01450	TuGSTd07:Glutathione S-transferase, class delta	2.16759	2.63398	delta
3	tetur26g01490	TuGSTd11:Glutathione S-transferase, class delta	1.96224	1.50999	delta
4	tetur05g05190	TuGSTm03	1.5248	2.32604	mu
5	tetur06g05080	short-chain dehydrogenase/reductase SDR	1.93507	1.47325
6	tetur04g08620	intradiol ring-cleavage dioxygenase	1.11889	2.13137
7	tetur06g00460	intradiol ring-cleavage dioxygenase	1.75837	1.87624
8	tetur01g03490	chitinase	1.73078	2.31125
9	tetur01g05690	UDP-glycosyltransferase	1.47097	1.52751
10	tetur10g02090	glycosyltransferase	1.37932	1.43087
11	tetur16g01680	5'-nucleotidase	2.9927	2.94007
12	tetur09g04580	nidogen	1.11284	1.18728
13	tetur07g05480	vitellogenin fused with superoxide dismutase	1.2324	1.3624
14	tetur20g01840	submaxillary gland androgen regulated protein 3A isoformX1	1.61278	2.47505
15	tetur02g01770	conserved hypothetical protein	1.59251	2.04989
16	tetur33g00340	Hypothetical protein	1.61474	2.25766
17	tetur30g01880	hypothetical protein	1.98195	3.1064
18	tetur30g01790	hypothetical protein	1.34427	2.29188
19	tetur30g01740	hypothetical protein	1.67487	2.27171
20	tetur30g01750	hypothetical protein	1.20343	5.81886
21	tetur18g00930	Hypothetical protein	1.27089	1.96759
22	tetur01g05730	apolipoprotein	2.95178	-2.80947
23	tetur05g05020	Glycosyltransferase	-2.35923	-3.15732
24	tetur05g05050	Glycosyltransferase	-2.51812	-4.3041
25	tetur05g05670	glycine-rich cell wall structural protein-like	-3.46298	-4.87312
26	tetur06g01580	Glycoside hydrolase, subgroup, catalytic core	-1.60753	-1.57528
27	tetur11g04920	Glycoside hydrolase, subgroup, catalytic core	-1.94887	-1.0421
28	tetur06g04890	3-oxoacyl-acyl-carrier-protein reductase	-3.07241	-1.82787
29	tetur06g04900	3-oxoacyl-acyl-carrier-protein reductase	-1.71045	-1.57347
30	tetur06g05100	3-oxoacyl-acyl-carrier-protein reductase	-2.08126	-1.26406
31	tetur17g02910	phytanoyl-CoA dioxygenase domain-containing protein 1	-2.58313	-2.58347
32	tetur22g02200	Lipase/lipooxygenase	-1.10764	-3.1168
33	tetur18g02770	inosine-5'-monophosphate dehydrogenase 2	-1.36583	-1.60854
34	tetur19g00780	Inositol oxygenase, partial	-1.9722	-1.38861
35	tetur01g03900	Methyltransferase type 11	-2.10253	-2.60577
36	tetur09g00110	methyltransferase type 11	-1.66515	-2.05331
37	tetur02g07760	adenylate cyclase, putative	-1.76876	-1.96288
38	tetur02g11410	aldose reductase	-1.69611	-1.63682
39	tetur02g11530	alcohol dehydrogenase	-1.53277	-1.67136
40	tetur11g01820	Methionine adenosyl transferase gene b	-1.22865	-1.75656
41	tetur11g06372	sorbitol dehydrogenase, putative	-1.82618	-1.20258
42	tetur12g01500	phosphatidylserine decarboxylase	-2.30441	-2.59232
43	tetur14g03010	Lysosomal aspartic protease, partial	-1.27517	-1.15832
44	tetur28g02490	Aldehyde dehydrogenase	-1.63757	-1.41006
45	tetur28g02510	retinal dehydrogenase	-1.89113	-1.6504
46	tetur08g05010	Cathepsin B	-1.18767	-2.00235
47	tetur25g00650	Cathepsin L	-2.16111	-1.42455
48	tetur07g04490	monocarboxylate transporter	-1.94505	-1.93807
49	tetur06g05840	bifunctional purine biosynthesis protein PURH	-1.30014	-1.71978
50	tetur20g00200	nuclear pore complex protein Nup214 isoform X4	-2.62467	-5.14498
51	tetur07g03780	Translocon-associated protein subunit delta precursor	-1.07905	-1.42059
52	tetur02g10770	Epididymal secretory protein E1 precursor	-1.44448	-1.47039
53	tetur23g01050	lipase 1 precursor	-1.83754	-1.0013
54	tetur14g02500	Neurogenic locus notch-like protein 1,	-1.13343	-1.18572
55	tetur22g01530	protein lethal(2)essential for life-like	-2.96309	-2.97401
56	tetur43g00190	omega secalin	-2.75356	-2.947
57	tetur03g02400	Legumain	-1.95578	-2.13032
58	tetur12g00550	C-factor	-1.48666	-2.10549
59	tetur10g00140	neurocan-like	-1.27532	-1.03345
60	tetur04g05930	Calycin-like	-1.34165	-2.22337
61	tetur03g03680	CG9682, isoform B	-1.34863	-2.18493
62	tetur03g03700	CG9682, isoform B	-1.69289	-2.36515
63	tetur01g13280	Hypothetical protein	-1.63971	-1.4529
64	tetur02g05830	Hypothetical protein	-2.15928	-1.87286
65	tetur03g03670	Hypothetical protein	-1.44833	-1.98369
66	tetur04g01580	Hypothetical protein	-1.24913	-3.42849
67	tetur10g04220	Hypothetical protein	-1.38307	-1.20114
68	tetur13g00990	hypothetical protein	-3.39654	-3.01501
69	tetur15g01410	Hypothetical protein	-1.49904	-1.33076
70	tetur15g01970	Hypothetical protein	-1.41638	-2.13939
71	tetur15g01980	Hypothetical protein	-1.61818	-3.41173
72	tetur20g01420	Hypothetical protein	-1.8163	-1.07985
73	tetur21g01790	Hypothetical protein	-1.15417	-2.4461
74	tetur03g07920	TuGSTd06:Glutathione S-transferase, delta class	1.49197	-	delta
75	tetur26g01500	TuGSTd12	1.85461	-	delta
76	tetur01g14180	CCE-12	1.87605	-	J’’
77	tetur02g01780	Membrane metallo-endopeptidase-like 1	2.22097	-
78	tetur23g01430	cystine knot toxin	1.29261	-
79	tetur02g01790	Hypothetical protein	2.64592	-
80	tetur02g12710	Hypothetical protein	1.51636	-
81	tetur08g04460	Hypothetical protein	1.05452	-
82	tetur11g04280	Hypothetical protein	1.29591	-
83	tetur30g01810	hypothetical protein	2.3381	-
84	tetur30g01860	hypothetical protein	1.55002	-
85	tetur19g02770	-	1.18279	-
86	tetur38g00723	-	1.17303	-
87	tetur17g00410	TuCCE-40:Carboxyl/cholinesterase	-1.18452	-
88	tetur04g05980	apolipoprotein	-1.82373	-
89	tetur04g06010	apolipoprotein	-1.54875	-
90	tetur24g01030	apolipoprotein D	-1.87066	-
91	tetur282g00020	apolipoprotein D	-1.18139	-
92	tetur30g01430	apolipoprotein	-1.05589	-
93	tetur24g02340	Nitrilase/cyanide hydratase and apolipoprotein N-acyltransferase	-1.14391	-
94	tetur20g01790	intradiol dioxygenase-like protein, partial	-2.34672	-
95	tetur11g00600	CPR 19:cuticle protein	-2.43567	-
96	tetur12g03950	SP29:Serine protease	-1.92084	-
97	tetur04g07710	UDP-glycosyltransferase	-1.3358	-
98	tetur05g09325	UDP-glycosyltransferase	2.39392	-
99	tetur08g00190	Glycosyltransferase	-2.34835	-
100	tetur02g12930	Glycoside hydrolase, subgroup	-1.24381	-
101	tetur06g04920	3-oxoacyl-acyl-carrier-protein reductase	-3.1527	-
102	tetur06g05110	3-oxoacyl-acyl-carrier-protein reductase	-3.03829	-
103	tetur17g02900	phytanoyl-CoA dioxygenase domain-containing protein 1	-3.05479	-
104	tetur29g01230	levanase	-1.28282	-
105	tetur33g00210	glucose-6-phosphatase	-1.34967	-
106	tetur37g00640	ornithine aminotransferase	-1.57345	-
107	tetur640g00020	trans-1,2-dihydrobenzene-1,2-diol dehydrogenase	-1.55725	-
108	tetur18g01260	Lysosomal protective protein, partial	-1.21905	-
109	tetur07g07380	beta-galactosidase	-1.21272	-
110	tetur01g02660	electron-transferring-flavoprotein dehydrogenase	-2.20451	-
111	tetur02g07750	adenylate cyclase	-1.86577	-
112	tetur04g06460	Astacin-like metalloprotease toxin	-1.15551	-
113	tetur06g01620	similar to acid alpha glucosidase	-1.54413	-
114	tetur03g03440	similar to oxidase/peroxidase	-1.24566	-
115	tetur10g00730	Gastric triacylglycerol lipase, partial	-1.62165	-
116	tetur10g00760	Gastric triacylglycerol lipase, partial	-1.65205	-
117	tetur11g02000	Gastric triacylglycerol lipase, partial	-1.71182	-
118	tetur28g01960	Fibronectin	-2.07586	-
119	tetur29g01540	Transmembrane protein 53, partial	-1.18517	-
120	tetur30g00780	farnesoic acid O-methyltransferase-like protein	-1.39822	-
121	tetur10g02800	S-formylglutathione hydrolase	-1.69282	-
122	tetur13g03820	Proteinase inhibitor	-1.68226	-
123	tetur13g04220	beta-galactosidase	-1.50075	-
124	tetur01g05230	Cathepsin	-2.19769	-
125	tetur03g07930	Cathepsin	-1.20258	-
126	tetur03g07950	Cathepsin	-1.60085	-
127	tetur03g08010	Cathepsin	-1.52215	-
128	tetur06g02570	Cathepsin B-like	-2.3587	-
129	tetur10g03040	metallothionein	-1.53015	-
130	tetur10g03080	metallothionein	-1.41331	-
131	tetur09g03620	TuCPI-3:Cystatin	-1.08831	-
132	tetur05g04700	legumain-like protease precursor	-1.84249	-
133	tetur05g04710	legumain-like protease precursor	-1.73302	-
134	tetur25g00240	lysosome membrane protein 2-like	-1.50157	-
135	tetur05g00990	lipase 1 precursor	-2.40872	-
136	tetur05g04320	alpha/beta hydrolase fold protein	-2.15721	-
137	tetur04g00770	transporter, AcrB/AcrD/AcrF family protein	-1.54897	-
138	tetur02g03930	variable lymphocyte receptor	-2.35725	-
139	tetur02g13340	Major facilitator superfamily, general substrate transporter	-1.55382	-
140	tetur547g00010	variable lymphocyte receptor A	-2.63003	-
141	tetur22g00690	minor tail protein gp26-like	-1.23849	-
142	tetur238g00010	silk sericin MG-1	-2.97751	-
143	tetur02g10370	Double-stranded RNA binding	-1.41218	-
144	tetur01g00310	Mite allergen	-1.03251	-
145	tetur60g00020	TuLeg-9:Legumain	-1.41564	-
146	tetur452g00010	TuLeg-19:Legumain	-2.02808	-
147	tetur33g00630	Apple-like	-1.4521	-
148	tetur14g02090	Immunoglobulin E-set	-1.46143	-
149	tetur09g06130	Uncharacterized epimerase/dehydratase MW0508	-2.03392	-
150	tetur10g04390	unnamed protein product	-2.38932	-
151	tetur01g02960	Hypothetical protein	-1.64771	-
152	tetur01g10180	Hypothetical protein	-1.04356	-
153	tetur01g13460	Hypothetical protein	-1.25837	-
154	tetur02g13050	Hypothetical protein	-1.88104	-
155	tetur09g04630	Hypothetical protein	-1.43555	-
156	tetur09g06300	Hypothetical protein	-1.56895	-
157	tetur20g00560	Hypothetical protein	-1.09434	-
158	tetur20g01360	Hypothetical protein	-2.06942	-
159	tetur20g01400	Hypothetical protein	-2.16209	-
160	tetur20g01410	Hypothetical protein	-2.0442	-
161	tetur20g02940	Hypothetical protein	-2.21831	-
162	tetur22g00680	Hypothetical protein	-1.42207	-
163	tetur28g00980	Hypothetical protein	-1.88431	-
164	tetur39g00220	Hypothetical protein	-1.86923	-
165	tetur04g09459	-	-1.84728	-
166	tetur08g08251	-	-1.54541	-
167	tetur13g04746	-	-1.53707	-
168	tetur571g00010	-	-2.06543	-
169	tetur03g05540	CYP392E1	-	1.96315	2
170	tetur03g09961	CYP392D7	-	2.12361	2
171	tetur07g06480	CYP392A4:Cytochrome P450 - CYP392A4	-	2.2623	2
172	tetur11g05540	CYP385C3:Cytochrome P450 - CYP385C3	-	1.4335	3
173	tetur27g00220	cytochrome P450 monooxygenase	-	1.5542	2
174	tetur27g00350	CYP392E8:Cytochrome P450 - CYP392E8	-	1.75523	2
175	tetur01g08680	TuCCE-01:Carboxyl/cholinesterase	-	1.92932	J’
176	tetur11g01710	CCEinc-06:Carboxyl/cholinesterase, incomplete	-	1.23387	J’’
177	tetur01g02470	GST D3	-	2.234	delta
178	tetur01g02500	TuGSTd04	-	2.3245	delta
179	tetur31g01330	TuGSTd15:Glutathione S-transferase, class delta	-	2.29924	delta
180	tetur06g04880	short-chain dehydrogenase/reductase SDR	-	1.80002
181	tetur06g05090	short chain dehydrogenase /reductase	-	1.86188
182	tetur07g04410	TuABCC-22:ABC-transporter, class C	-	1.18202
183	tetur01g00490	intradiol ring-cleavage dioxygenase		2.29495
184	tetur01g05740	apolipoprotein D-like	-	3.08424
185	tetur06g03440	Apolipoprotein D	-	2.73898
186	tetur184g00040	UDP glucuronosyltransferase	-	2.69413
187	tetur21g00600	UTP--glucose-1-phosphate uridylyltransferase	-	1.67663
188	tetur13g04550	intradiol dioxygenase-like protein	-	2.0433
189	tetur09g01750	procollagen-proline, 2-oxoglutarate 4-dioxygenase	-	1.21449
190	tetur01g08610	Acetyltransferase, GNAT	-	1.30514
191	tetur18g03640	juvenile hormone acid methyltransferase	-	2.3851
192	tetur28g00360	beta-mannosidase	-	1.01339
193	tetur29g00700	selenium-dependent glutathione peroxidase	-	1.03691
194	tetur30g01760	sensory box protein/histidinol phosphate phosphatase family protein	-	1.10121
195	tetur19g00010	FERM domain	-	1.0654
196	tetur19g00550	calcium channel beta subunit	-	2.15586
197	tetur07g05560	prefoldin subunit 6	-	1.14477
198	tetur02g03950	lipophorin receptor	-	1.03729
199	tetur11g02290	ribosomal protein L19	-	1.62789
200	tetur23g01890	Zinc finger, RING-type	-	1.12274
201	tetur24g01840	GK15702	-	1.02768
202	tetur27g01810	DNA repair protein RAD50-like	-	1.17801
203	tetur31g01240	Rossmann-like alpha/beta/alpha sandwich fold	-	1.36506
204	tetur37g00840	Cyclin-like	-	1.32278
205	tetur38g00090	Granulin	-	1.68137
206	tetur39g00730	vitellogenin1	-	2.2053
207	tetur39g00780	vitellogenin1	-	2.0777
208	tetur32g00050	Hypothetical protein	-	1.41304
209	tetur39g00610	Hypothetical protein	-	1.19982
210	tetur283g00030	Hypothetical protein	-	3.75959
211	tetur25g00770	Hypothetical protein	-	1.83417
212	tetur11g05010	Hypothetical protein	-	3.60938
213	tetur02g10760	Hypothetical protein	-	1.46787
214	tetur06g03380	Hypothetical protein	-	2.48536
215	tetur08g04070	Hypothetical protein	-	1.18905
216	tetur09g03090	Hypothetical protein	-	1.03204
217	tetur10g05400	Hypothetical protein	-	1.25161
218	tetur13g04230	Hypothetical protein	-	2.78011
219	tetur15g01650	Hypothetical protein	-	1.42043
220	tetur16g01170	Hypothetical protein	-	1.25545
221	tetur22g02170	Hypothetical protein	-	3.23788
222	tetur22g02550	Hypothetical protein	-	3.27931
223	tetur22g02730	Hypothetical protein	-	2.71073
224	tetur22g02800	Hypothetical protein	-	3.42386
225	tetur30g01720	Hypothetical protein	-	2.24064
226	tetur30g01770	Hypothetical protein	-	1.05326
227	tetur30g01800	Hypothetical protein	-	1.95846
228	tetur30g01850	hypothetical protein	-	1.20456
229	tetur30g02090	hypothetical protein	-	3.29976
230	tetur31g00820	Hypothetical protein	-	1.58656
231	tetur31g01040	Hypothetical protein	-	1.10728
232	tetur05g09314	-	-	1.87391
233	tetur09g04280	-	-	1.33495
234	tetur15g04107	-	-	1.15888
235	tetur30g01730	-	-	1.26309
236	tetur18g00900	Apolipoprotein D	-	-2.02461
237	tetur01g00130	CPR 30:cuticle protein	-	-2.18157
238	tetur01g12840	CPR 26:cuticle protein	-	-2.5409
239	tetur03g08300	cuticle protein 16.5	-	-2.76633
240	tetur04g01610	cuticle protein-like	-	-2.71717
241	tetur09g06230	CPR 22:cuticle protein	-	-1.58484
242	tetur12g02060	CPR 16:cuticle protein	-	-1.21028
243	tetur14g01780	cuticular protein, putative	-	-1.40197
244	tetur01g02490	glutathione S-transferase D1	-	-2.17462
245	tetur05g05030	Glycosyltransferase, MGT	-	-2.37542
246	tetur05g05060	Glycosyltransferase, MGT	-	-2.83859
247	tetur06g01700	Glycoside hydrolase, subgroup, catalytic core	-	-1.38059
248	tetur09g06680	Glycoside hydrolase, subgroup, catalytic core	-	-1.57714
249	tetur11g01830	Glycosyltransferase, MGT	-	-1.29656
250	tetur17g00850	Glycoside hydrolase, subgroup, catalytic core	-	-1.34335
251	tetur30g02260	Glycoside hydrolase, subgroup, catalytic core	-	-1.79909
252	tetur28g01710	3-oxoacyl-acyl-carrier-protein reductase	-	-2.33211
253	tetur28g01730	3-oxoacyl-acyl-carrier-protein reductase	-	-1.43476
254	tetur23g00710	cystathionine gamma-lyase	-	-1.15782
255	tetur01g04550	acetyl-CoA acetyltransferase	-	-1.22927
256	tetur10g01680	cysteine proteinase	-	-1.8234
257	tetur11g03050	phosphoserine phosphatase	-	-1.09198
258	tetur11g04810	phytoene dehydrogenase	-	-1.74405
259	tetur11g04820	phytoene dehydrogenase	-	-2.06638
260	tetur01g00170	phosphoserine aminotransferase	-	-1.39098
261	tetur11g05440	Lipase/lipooxygenase	-	-4.62056
262	tetur11g05720	Lipase/lipooxygenase	-	-2.8102
263	tetur09g06670	Lipase 3	-	-2.0849
264	tetur11g05740	Lipase/lipooxygenase	-	-3.62974
265	tetur46g00010	Lipase/lipooxygenase	-	-4.84825
266	tetur32g02327	Carbonyl reductase	-	-1.24782
267	tetur33g01320	ester hydrolase C11orf54 homolog	-	-1.21484
268	tetur507g00010	aldo/keto reductase	-	-2
269	tetur01g09830	D-3-phosphoglycerate dehydrogenase	-	-1.57423
270	tetur02g01270	L-xylulose reductase	-	-1.43128
271	tetur04g02310	serine hydroxymethyltransferase	-	-1.74873
272	tetur10g05140	D-isomer specific 2-hydroxyacid dehydrogenase family protein	-	-1.10012
273	tetur04g02440	similar to adenylate cyclase	-	-1.43364
274	tetur04g05770	sorbitol dehydrogenase	-	-1.87739
275	tetur05g09040	biphenyl hydrolase-like	-	-5.48299
276	tetur07g02860	trans-1,2-dihydrobenzene-1,2-diol dehydrogenase	-	-1.29223
277	tetur07g05400	AHCYa:Adenosylhomocysteinase gene a	-	-1.02965
278	tetur08g01910	mitochondrial sodium/hydrogen exchanger NHA2	-	-2.35402
279	tetur08g07400	C-1-tetrahydrofolate synthase, cytoplasmic	-	-1.2218
280	tetur22g02570	Fructose-1,6-bisphosphatase	-	-1.98595
281	tetur24g01910	alpha-aminoadipic semialdehyde synthase, mitochondrial-like	-	-2.63239
282	tetur24g01920	Alpha-aminoadipic semialdehyde synthase, mitochondrial	-	-1.53112
283	tetur30g00240	Methyltransferase type 11	-	-1.35849
284	tetur30g00660	Aldo-keto reductase family 1 member B10	-	-1.6053
285	tetur30g00840	gamma-glutamyltranspeptidase 1	-	-1.17757
286	tetur30g01300	putative methyltransferase	-	-1.21617
287	tetur28g01760	legumain-like protease precursor	-	-1.2562
288	tetur09g02400	Proton-coupled folate transporter	-	-2.9184
289	tetur01g12680	LOC496299 protein	-	-1.91768
290	tetur01g05480	Cathepsin B	-	-2.2325
291	tetur123g00050	TuPap-56:Cathepsin L	-	-1.28064
292	tetur12g00570	C-signal	-	-1.42173
293	tetur12g00600	C-factor	-	-3.16876
294	tetur01g05660	TATA-binding protein-associated factor 2N	-	-1.24764
295	tetur01g06580	Sodium-dependent glucose transporter 1	-	-3.16472
296	tetur01g07640	Sec61 gamma subunit-like	-	-1.55438
297	tetur01g07670	Sec61 gamma subunit-like	-	-1.38358
298	tetur01g02620	Der-p2-like allergen	-	-2.04668
299	tetur07g05330	serine-rich protein	-	-1.01989
300	tetur07g02810	Mitochondrial 28S ribosomal protein S21	-	-1.17843
301	tetur01g13710	multifunctional protein ADE2	-	-1.11332
302	tetur02g01710	keratin-associated protein 6-2 isoform X1	-	-2.79636
303	tetur02g02440	Translocon-associated protein subunit gamma	-	-1.39185
304	tetur03g03460	pathogenesis-related protein 1	-	-1.34952
305	tetur04g07960	ribosomal protein S29	-	-1.31676
306	tetur05g06940	Immunoglobulin E-set	-	-1.04722
307	tetur06g02130	polycalin	-	-3.82372
308	tetur09g04400	TuPap-49:Cathepsin L	-	-1.06827
309	tetur12g04280	transport protein Sec61 subunit alpha 2	-	-1.75947
310	tetur13g01850	signal sequence receptor beta	-	-1.05017
311	tetur140g00020	Der f 2 allergen	-	-3.15251
312	tetur14g01690	Der f 2 allergen	-	-3.13425
313	tetur14g01800	Full=Translationally-controlled tumor protein homolog	-	-1.07819
314	tetur14g02060	Immunoglobulin E-set	-	-1.37196
315	tetur14g02080	epididymal secretory protein E1-like isoform 1	-	-1.30736
316	tetur15g00280	D-arabinose 1-dehydrogenase-like isoform 2	-	-1.96675
317	tetur17g03390	Protein of unknown function DM9	-	-2.46315
318	tetur19g01060	similar to sodium-dependent phosphate transporter	-	-2.8907
319	tetur21g00570	translocon-associated protein subunit alpha	-	-1.248
320	tetur20g02780	Zinc finger protein 512B	-	-2.15516
321	tetur23g00860	TuPap-53:Cathepsin L	-	-2.35602
322	tetur23g00890	TuPap-57:Cathepsin L-like	-	-1.15308
323	tetur23g02452	probable multidrug resistance-associated protein lethal(2)03659 isoform X2	-	-2.27715
324	tetur24g01950	dnaJ homolog subfamily B member 5-like	-	-2.34683
325	tetur30g00140	putative GPI-anchored protein PB15E9.01c	-	-1.04359
326	tetur26g00700	membralin-like protein	-	-2.24988
327	tetur32g02000	Protein lethal(2)essential for life	-	-3.81262
328	tetur37g00350	similar to solute carrier family 25	-	-1.13466
329	tetur37g00800	40S ribosomal protein S21	-	-1.03999
330	tetur06g04510	conserved hypothetical protein	-	-1.74205
331	tetur16g02370	Hypothetical protein	-	-2.77987
332	tetur06g05640	Hypothetical protein	-	-1.6848
333	tetur07g01280	Hypothetical protein	-	-1.57106
334	tetur07g01600	Hypothetical protein	-	-1.0924
335	tetur05g01720	Hypothetical protein	-	-2.1109
336	tetur03g03690	Hypothetical protein	-	-2.31855
337	tetur02g05490	Hypothetical protein	-	-2.34821
338	tetur01g16463	Hypothetical protein	-	-2.08093
339	tetur01g03980	Hypothetical protein	-	-1.99614
340	tetur01g11850	hypothetical protein	-	-1.26189
341	tetur01g13320	Hypothetical protein	-	-1.04492
342	tetur01g13650	Hypothetical protein	-	-3.47821
343	tetur03g08820	Hypothetical protein	-	-1.29604
344	tetur03g09640	Hypothetical protein	-	-1.34537
345	tetur08g04180	Hypothetical protein	-	-2.45342
346	tetur11g05730	Hypothetical protein	-	-2.6829
347	tetur19g02390	Hypothetical protein	-	-1.20398
348	tetur25g01840	Hypothetical protein	-	-2.82524
349	tetur26g01720	Hypothetical protein	-	-1.74627
350	tetur26g02470	Hypothetical protein	-	-1.33763
351	tetur29g01100	Hypothetical protein	-	-1.37331
352	tetur30g00040	Hypothetical protein	-	-1.82594
353	tetur30g00490	hypothetical protein	-	-1.50154
354	tetur30g02200	hypothetical protein	-	-1.31223
355	tetur32g01880	Hypothetical protein	-	-1.15914
356	tetur25g01630	-	-	-2.33753
357	tetur32g01020	-	-	-1.59414
358	tetur01g12620	-	-	-1.72776
359	tetur05g04970	-	-	-1.0045
360	tetur11g00550	-		-1.68428
361	tetur33g01440	-	-	-2.79012
362	tetur33g01660	-	-	-2.14314
363	tetur36g00190	-	-	-2.4812

## Sheet: Sheet2
tetur02g01780
tetur02g01790
tetur02g12710
tetur08g04460
tetur11g04280
tetur19g02770
tetur23g01430
tetur23g01430
tetur30g01810
tetur30g01860
tetur38g00723
