# Supplementary material for: Adaptation of acaricide stress facilitates Tetranychus urticae expanding against Tetranychus cinnabarinus in China
Source: Ecol Evol. 2017 Jan 25;7(4):1233–49. doi: 10.1002/ece3.2724 (PMC5306011; doi:10.1002/ece3.2724)
Supplement: Supplementary file 10 [file ECE3-7-1233-s010.xlsx]

## Sheet: Sheet1
Table S5. Distinctive and common differentially expressed genes (DEGs) in the two comparisons of T. cinnabarinus and T. urticae after fenpropathrin exposure
FC1, Fold of different expression between fenpropathrin-exposed and control mites in T.cinnabarinus FC2, Fold of different expression between fenpropathrin-exposed and control mites in T. urticae
GeneID, the gene was mapped in the T. urticae genome
No.	GeneID	Notation	T.cinnabarinus log2(FC1)	T. urticae log2(FC2)	Clan
1	tetur03g05000	cytochrome P450	1.5258	1.43355	2
2	tetur07g07310	short-chain dehydrogenase/reductase SDR	6.84095	5.31674
3	tetur16g01680	5'-nucleotidase	2.32623	3.78948
4	tetur02g01770	conserved hypothetical protein	1.82946	1.54858
5	tetur30g01740	hypothetical protein	2.54427	1.417
6	tetur30g01750	hypothetical protein	1.56238	4.16289
7	tetur30g01790	hypothetical protein	1.63767	1.24332
8	tetur30g01880	hypothetical protein	1.99268	1.93783
9	tetur33g00340	Hypothetical protein	1.38333	1.37035
10	tetur06g04890	3-oxoacyl-acyl-carrier-protein reductase	-2.64655	-2.14132
11	tetur06g05100	3-oxoacyl-acyl-carrier-protein reductase	-1.78489	-1.13152
12	tetur02g11410	aldose reductase	-1.38958	-1.38035
13	tetur02g11530	alcohol dehydrogenase	-1.83735	-1.50198
14	tetur04g06000	outer membrane lipoprotein Blc	-1.93121	-1.29432
15	tetur05g05670	glycine-rich cell wall structural protein-like	-3.54056	-3.43047
16	tetur12g01500	phosphatidylserine decarboxylase	-1.72435	-2.29832
17	tetur43g00190	omega secalin	-3.91564	-2.78207
18	tetur20g00200	Hypothetical protein	-2.49266	-1.94807
19	tetur10g04220	Hypothetical protein	-1.63555	-1.10151
20	tetur07g03400	-	-2.47613	-1.87962
21	tetur10g04620	-	-4.00745	-5.35978
22	tetur16g02380	CCEinc-09	1.3253	-	J’
23	tetur16g02420	CCEinc-12	1.3138	-	J’
24	tetur02g11960	apolipoprotein D, putative	1.30253	-
25	tetur01g05730	apolipoprotein D	1.72035	-
26	tetur09g04580	nidogen	1.56605	-
27	tetur06g03020	glycerol-3-phosphate acyltransferase	1.57803	-
28	tetur29g00700	selenium-dependent glutathione peroxidase	1.79271	-
29	tetur23g01430	cystine knot toxin	1.45765	-
30	tetur01g09550	Protein CBG11103	1.85814	-
31	tetur01g11830	-	1.23327	-
32	tetur03g03130	-	2.24206	-
33	tetur05g01100	-	1.48161	-
34	tetur08g04460	-	1.49633	-
35	tetur08g08369	-	2.20951	-
36	tetur19g02770	-	1.23339	-
37	tetur26g01720	-	1.47785	-
38	tetur26g02470	-	1.8619	-
39	tetur30g01810	-	2.41294	-
40	tetur31g00740	-	1.77071	-
41	tetur38g00723	-	1.31961	-
42	tetur39g00530	-	1.24343	-
43	tetur44g00291	-	2.2136	-
44	tetur49g00120	-	2.28622	-
45	tetur05g09325	UDP-glycosyltransferase 201A4	-1.52991	-
46	tetur08g00190	Glycosyltransferase	-1.88865	-
47	tetur11g04920	Glycoside hydrolase, subgroup, catalytic core	-1.62479	-
48	tetur06g04920	3-oxoacyl-acyl-carrier-protein reductase	-2.53972	-
49	tetur06g05110	3-oxoacyl-acyl-carrier-protein reductase	-2.4753	-
50	tetur17g02910	phytanoyl-CoA dioxygenase domain-containing protein 1	-2.13078	-
51	tetur19g00780	Inositol oxygenase	-1.51026	-
52	tetur28g02490	Aldehyde dehydrogenase, N-terminal	-1.34577	-
53	tetur28g02510	retinal dehydrogenase 1-like	-1.48906	-
54	tetur10g00140	neurocan-like	-1.36791	-
55	tetur01g04800	calreticulin	-1.47937	-
56	tetur01g04870	calreticulin	-1.60068	-
57	tetur06g02570	Cathepsin B-like	-1.89873	-
58	tetur01g05230	Cathepsin B	-2.15188	-
59	tetur22g01530	protein lethal(2)essential for life-like	-2.72736	-
60	tetur238g00010	silk sericin MG-1	-2.65004	-
61	tetur13g00990	Protein Y8A9A.2	-3.50155	-
62	tetur15g01410	Hypothetical protein	-1.59999	-
63	tetur15g01980	Hypothetical protein	-1.31225	-
64	tetur20g02940	Hypothetical protein	-1.21598	-
65	tetur02g09530	-	-1.89024	-
66	tetur03g00800	CYP-pseudogene:Cytochrome P450 - probable pseudogene	-	3.65255	2
67	tetur03g04990	CYP392D2:Cytochrome P450 - CYP392D2	-	2.27303	2
68	tetur03g05040	Cytochrome P450	-	2.53227	2
69	tetur03g05540	cytochrome P450 monooxygenase	-	2.05991	2
70	tetur03g09961	cytochrome P450	-	1.82457	2
71	tetur06g04520	Cytochrome P450 - CYP392A16	-	2.49607	2
72	tetur11g05000	CYP385C2:Cytochrome P450 - CYP385C2	-	1.35464	3
73	tetur25g02060	CYP389B1:Cytochrome P450 - CYP389B1	-	1.19729	4
74	tetur27g00350	CYP392E8:Cytochrome P450 - CYP392E8	-	1.53941	2
75	tetur27g01030	CYP392E10:Cytochrome P450 - CYP392E10	-	4.11524	2
76	tetur05g05190	TuGSTm03:Glutathione S-transferase, class mu	-	1.34915	mu
77	tetur31g01330	Glutathione S-transferase, class delta	-	2.87009	delta
78	tetur06g04880	short-chain dehydrogenase/reductase SDR	-	1.79934
79	tetur28g01250	intradiol ring-cleavage dioxygenase	-	1.10135
80	tetur07g04410	ABC-transporter, class C	-	1.23047
81	tetur03g09880	TuABCC-11:ABC-transporter, class C	-	1.69315
82	tetur30g01430	apolipoprotein D	-	1.1496
83	tetur01g01510	Apolipoprotein D	-	1.06883
84	tetur06g03100	apolipoprotein D	-	2.08393
85	tetur18g00900	Apolipoprotein D	-	1.53415
86	tetur04g04350	Glycosyltransferase, MGT	-	3.2365
87	tetur05g00090	Glycosyltransferase, MGT	-	2.13692
88	tetur09g06680	Glycoside hydrolase, subgroup, catalytic core	-	1.97385
89	tetur22g00510	UDP-glycosyltransferase 202A11	-	2.1834
90	tetur21g00600	UTP--glucose-1-phosphate uridylyltransferase	-	1.33661
91	tetur22g02360	glutamate decarboxylase	-	1.23559
92	tetur25g01000	gamma-glutamyl hydrolase precursor	-	1.72806
93	tetur01g03490	chitinase	-	2.14938
94	tetur05g02770	HMG-CoA reductase	-	1.19912
95	tetur28g00360	beta-mannosidase	-	1.50765
96	tetur16g00750	lysosomal alpha-mannosidase	-	1.61794
97	tetur18g03640	juvenile hormone acid methyltransferase	-	1.76935
98	tetur05g04420	choline/ethanolaminephosphotransferase 1	-	2.16118
99	tetur01g11270	phytoene dehydrogenase	-	1.16417
100	tetur01g15950	transferase/acyl hydrolase/lysophospholipase	-	1.39392
101	tetur01g11260	carotenoid synthase-carotenoid cyclase	-	1.91954
102	tetur07g05480	vitellogenin fused with superoxide dismutase	-	1.35773
103	tetur19g00550	calcium channel beta subunit	-	1.74411
104	tetur22g00690	minor tail protein gp26-like	-	1.04753
105	tetur21g01120	lysozyme precursor	-	1.61252
106	tetur05g04720	secreted salivary gland peptide, putative	-	1.45856
107	tetur01g02650	Der-p2-like allergen	-	1.77518
108	tetur02g01500	coatomer subunit beta	-	1.18973
109	tetur38g00060	Chitin binding protein, peritrophin-A	-	1.1847
110	tetur27g01810	DNA repair protein RAD50-like	-	1.12609
111	tetur38g00090	Granulin	-	1.26179
112	tetur39g00780	vitellogenin1	-	1.20907
113	tetur32g01210	eukaryotic initiation factor 4E binding	-	1.07228
114	tetur02g01760	-	-	1.9852
115	tetur02g10760	-	-	1.15915
116	tetur05g00320	-	-	2.00255
117	tetur06g05320	-	-	1.38612
118	tetur07g05360	-	-	4.08469
119	tetur07g05940	-	-	2.2174
120	tetur09g03090	-	-	1.10151
121	tetur11g05010	-	-	2.69342
122	tetur13g04550	-	-	1.54762
123	tetur15g01650	-	-	1.43303
124	tetur22g02550	-	-	3.03199
125	tetur22g02730	-	-	2.39243
126	tetur22g02800	-	-	2.92952
127	tetur31g00820	-	-	1.12654
128	tetur40g00392	-	-	1.83796
129	tetur49g00080	-	-	1.21592
130	tetur95g00060	-	-	1.38799
131	tetur01g05690	Glycosyltransferase, MGT	-	-1.25657
132	tetur05g05020	Glycosyltransferase, MGT	-	-1.80099
133	tetur06g01700	Glycoside hydrolase, subgroup, catalytic core	-	-1.58848
134	tetur11g01830	Glycosyltransferase, MGT	-	-1.93553
135	tetur17g00850	Glycoside hydrolase, subgroup, catalytic core	-	-1.80034
136	tetur46g00010	Lipase/lipooxygenase, PLAT/LH2	-	-2.77279
137	tetur22g02120	Lipase/lipooxygenase, PLAT/LH2	-	-1.35063
138	tetur22g02200	Lipase/lipooxygenase, PLAT/LH2	-	-2.62431
139	tetur09g06700	Lipase 3	-	-1.17437
140	tetur11g05440	Lipase/lipooxygenase, PLAT/LH2	-	-3.45532
141	tetur11g05720	Lipase/lipooxygenase, PLAT/LH2	-	-1.81101
142	tetur11g05740	Lipase/lipooxygenase, PLAT/LH2	-	-2.86468
143	tetur06g04900	3-oxoacyl-acyl-carrier-protein reductase	-	-1.472
144	tetur28g01710	3-oxoacyl-acyl-carrier-protein reductase	-	-1.85856
145	tetur28g01730	3-oxoacyl-acyl-carrier-protein reductase	-	-1.59359
146	tetur01g00130	cuticle protein	-	-1.15474
147	tetur01g02500	Glutathione S-transferase, class delta	-	-1.19416
148	tetur01g03900	Methyltransferase type 11	-	-1.87433
149	tetur02g07750	adenylate cyclase	-	-2.32158
150	tetur02g07760	adenylate cyclase, putative	-	-2.87834
151	tetur08g06980	dehydrogenase/reductase SDR family member 7	-	-1.93981
152	tetur30g00660	Aldo-keto reductase family 1 member B10	-	-1.47358
153	tetur09g00110	methyltransferase type 11	-	-1.64331
154	tetur05g09040	biphenyl hydrolase-like	-	-1.84997
155	tetur07g04490	solute carrier family 16	-	-1.5007
156	tetur04g02440	similar to adenylate cyclase	-	-2.72146
157	tetur08g01910	mitochondrial sodium/hydrogen exchanger NHA2	-	-2.46683
158	tetur10g01680	Peptidase C1A, papain C-terminal	-	-1.3579
159	tetur11g01820	Methionine adenosyl transferase gene b	-	-1.39433
160	tetur16g00990	Cobalamin-independent methionine synthase	-	-1.47375
161	tetur24g01910	alpha-aminoadipic semialdehyde synthase, mitochondrial-like	-	-1.566
162	tetur14g03010	Pepsin	-	-1.07838
163	tetur08g05010	Cathepsin B	-	-2.70608
164	tetur01g05480	Cathepsin B	-	-1.25942
165	tetur03g08030	Cathepsin B	-	-1.41108
166	tetur09g04400	Cathepsin L	-	-1.23749
167	tetur09g04420	Cathepsin L	-	-1.15201
168	tetur123g00050	Cathepsin L	-	-1.41414
169	tetur23g00860	Cathepsin L	-	-1.29307
170	tetur25g00650	Cathepsin L	-	-1.04432
171	tetur187g00020	similar to Glucosylceramidase precursor	-	-1.77925
172	tetur19g01060	similar to sodium-dependent phosphate transporter	-	-3.52232
173	tetur05g04700	legumain-like protease precursor	-	-1.09519
174	tetur10g03040	metallothionein	-	-1.50717
175	tetur10g03080	metallothionein	-	-1.30961
176	tetur11g00550	Proton-coupled folate transporter	-	-2.59128
177	tetur04g06010	outer membrane lipoprotein Blc	-	-2.15312
178	tetur09g06670	protein midA homolog, mitochondrial precursor	-	-2.58528
179	tetur12g04280	SecY protein	-	-1.26746
180	tetur140g00020	Der f 2 allergen	-	-2.91546
181	tetur14g01690	Der f 2 allergen	-	-2.26646
182	tetur14g02060	Immunoglobulin E-set	-	-1.05522
183	tetur14g02090	Immunoglobulin E-set	-	-1.05611
184	tetur05g06940	Immunoglobulin E-set	-	-1.1711
185	tetur14g02500	Neurogenic locus notch-like protein 1	-	-1.34984
186	tetur01g02670	MD-2-related lipid-recognition	-	-1.09356
187	tetur01g07640	Sec61 gamma subunit-like	-	-1.2056
188	tetur01g07670	Sec61 gamma subunit-like	-	-1.14709
189	tetur24g01950	dnaJ homolog subfamily B member 5-like	-	-1.87839
190	tetur04g05930	Calycin-like	-	-1.93713
191	tetur06g02130	polycalin	-	-2.65632
192	tetur33g01320	ester hydrolase C11orf54 homolog	-	-1.08178
193	tetur32g02000	Protein lethal(2)essential for life	-	-1.86231
194	tetur28g01760	Legumain	-	-1.18955
195	tetur09g02400	Proton-coupled folate transporter	-	-3.24011
196	tetur12g00550	C-factor	-	-1.97779
197	tetur12g00570	C-signal	-	-1.87073
198	tetur12g00600	C-factor	-	-3.09909
199	tetur09g00480	Protein of unknown function DM9	-	-1.83307
200	tetur17g03440	Protein of unknown function DM9	-	-1.59189
201	tetur18g03020	Hypothetical protein	-	-1.17062
202	tetur20g01420	Hypothetical protein	-	-1.61609
203	tetur20g02940	Hypothetical protein	-	-1.33147
204	tetur01g12890	Hypothetical protein	-	-1.71974
205	tetur01g13280	Hypothetical protein	-	-1.01297
206	tetur01g13320	Hypothetical protein	-	-1.22521
207	tetur01g13650	Hypothetical protein	-	-2.52113
208	tetur02g05830	Hypothetical protein	-	-1.71582
209	tetur04g01580	Hypothetical protein	-	-1.06601
210	tetur05g01730	Hypothetical protein	-	-1.00333
211	tetur06g05640	Hypothetical protein	-	-1.39355
212	tetur15g01970	Hypothetical protein	-	-2.0421
213	tetur30g00490	hypothetical protein	-	-1.17928
214	tetur30g02200	hypothetical protein	-	-1.01432
215	tetur39g00220	Hypothetical protein	-	-1.61504
216	tetur01g11850	-	-	-1.26108
217	tetur01g11890	-	-	-1.01964
218	tetur01g12620	-	-	-2.05703
219	tetur02g10770	-	-	-1.62466
220	tetur21g01790	-	-	-1.17458
221	tetur33g01440	-	-	-1.99818
222	tetur36g00190	-	-	-2.3419
