# Supplementary material for: Adaptation of acaricide stress facilitates Tetranychus urticae expanding against Tetranychus cinnabarinus in China
Source: Ecol Evol. 2017 Jan 25;7(4):1233–49. doi: 10.1002/ece3.2724 (PMC5306011; doi:10.1002/ece3.2724)
Supplement: Supplementary file 11 [file ECE3-7-1233-s011.xlsx]

## Sheet: Sheet1
Table S6. Distinctive and common differentially expressed genes (DEGs) in the two comparisons of T. cinnabarinus and T. urticae after tebufenpyrad exposure
FC1, Fold of different expression between tebufenpyrad-exposed and control mites in T. cinnabarinus FC2, Fold of different expression between tebufenpyrad-exposed and control mites in T. urticae
GeneID, the gene was mapped in the T. urticae genome
No.	GeneID	Notation	T.cinnabarinus log2(FC1)	T.urticae log2(FC2)	Clan
1	tetur07g07310	short-chain dehydrogenase/reductase SDR	5.74159	5.90283
2	tetur01g05730	apolipoprotein D	1.23628	2.32849
3	tetur04g04350	Glycosyltransferase, MGT	3.86378	3.11918
4	tetur16g01680	5'-nucleotidase	2.71553	5.19151
5	tetur29g00700	selenium-dependent glutathione peroxidase	1.09541	1.46342
6	tetur05g04720	secreted salivary gland peptide, putative	1.52985	1.52597
7	tetur06g01580	Glycoside hydrolase, subgroup, catalytic core	-1.15473	-1.7683
8	tetur06g04890	3-oxoacyl-acyl-carrier-protein reductase	-2.3914	-1.73653
9	tetur09g06230	cuticle protein	-2.22605	-2.40796
10	tetur01g00130	cuticle protein	-1.06188	-1.34686
11	tetur01g12840	cuticle protein	-1.87556	-1.42038
12	tetur03g08300	cuticle protein 16.5, isoform A	-3.10202	-2.86013
13	tetur04g01610	cuticle protein-like	-2.40664	-2.21091
14	tetur02g11530	alcohol dehydrogenase	-1.12006	-1.90279
15	tetur20g01790	intradiol dioxygenase-like protein	-1.39163	-1.32508
16	tetur25g00650	Cathepsin L	-1.39092	-1.1363
17	tetur04g06000	outer membrane lipoprotein Blc	1.09826	-1.07177
18	tetur28g02510	retinal dehydrogenase 1-like	-1.5242	-1.22501
19	tetur32g02000	Protein lethal(2)essential for life	-1.32313	-2.95354
20	tetur22g01530	protein lethal(2)essential for life-like	-1.49803	-1.85232
21	tetur05g05670	glycine-rich cell wall structural protein-like	-3.88385	-3.62685
22	tetur14g02500	Neurogenic locus notch-like protein 1	-1.0953	-1.19072
23	tetur04g05930	Calycin-like	-1.26771	-2.18876
24	tetur43g00190	omega secalin	-3.59336	-2.86679
25	tetur31g00740	Hypothetical protein	1.56643	-1.38459
26	tetur04g01580	Hypothetical protein	-2.71593	-2.13618
27	tetur01g13650	Hypothetical protein	-3.02819	-2.30779
28	tetur20g00200	Hypothetical protein	-1.90243	-3.00019
29	tetur02g09530	-	-2.17624	-4.82049
30	tetur10g04620	-	-4.90816	-5.21246
31	tetur25g01840	-	-1.44314	-2.98893
32	tetur02g11960	apolipoprotein D, putative	1.01127	-
33	tetur06g03090	apolipoprotein D	1.6513	-
34	tetur05g09325	UDP-glycosyltransferase 201A4	1.16214	-
35	tetur06g03020	glycerol-3-phosphate acyltransferase	1.50696	-
36	tetur13g04460	3-oxoacyl-acyl-carrier-protein reductase	1.17647	-
37	tetur02g15167	transmembrane protease serine 9-like	2.67372	-
38	tetur06g02440	protein kinase C alpha type	1.35312	-
39	tetur32g00060	similar to Glucosylceramidase precursor	1.41453	-
40	tetur08g04450	secreted salivary gland peptide, putative	1.37186	-
41	tetur23g01600	secreted salivary gland peptide, putative	1.6359	-
42	tetur06g02360	Diacylglycerol/phorbol-ester binding	1.19972	-
43	tetur05g02420	Hypothetical protein	3.79996	-
44	tetur18g00930	Hypothetical protein	1.15608	-
45	tetur30g01860	hypothetical protein	1.73706	-
46	tetur49g00120	Hypothetical protein	1.64851	-
47	tetur08g00190	Glycosyltransferase	-1.66007	-
48	tetur11g04920	Glycoside hydrolase, subgroup, catalytic core	-1.03033	-
49	tetur06g04920	3-oxoacyl-acyl-carrier-protein reductase	-2.86697	-
50	tetur06g05100	3-oxoacyl-acyl-carrier-protein reductase	-1.49644	-
51	tetur06g05110	3-oxoacyl-acyl-carrier-protein reductase	-2.63347	-
52	tetur17g02910	phytanoyl-CoA dioxygenase domain-containing protein 1	-1.13803	-
53	tetur28g02490	Aldehyde dehydrogenase, N-terminal	-1.2974	-
54	tetur01g05230	Cathepsin B	-1.31043	-
55	tetur01g12820	cuticle protein	-1.63231	-
56	tetur11g00600	cuticle protein	-1.76616	-
57	tetur14g01780	cuticular protein, putative	-1.56672	-
58	tetur19g00760	Putative cuticle protein	-1.78587	-
59	tetur01g04870	calreticulin	-1.03423	-
60	tetur09g03620	Cystatin	-1.06427	-
61	tetur09g03650	Cystatin	-1.30257	-
62	tetur12g01980	patched sphingolipid transporter	-1.26509	-
63	tetur02g10770	Epididymal secretory protein E1 precursor	-1.04765	-
64	tetur05g04700	legumain-like protease precursor	-1.20898	-
65	tetur13g00990	Protein Y8A9A.2	-2.40545	-
66	tetur07g00320	predicted protein	-1.57014	-
67	tetur09g06300	predicted protein	-1.26666	-
68	tetur15g01410	Hypothetical protein	-1.55169	-
69	tetur20g01400	Hypothetical protein	-1.3028	-
70	tetur20g02940	Hypothetical protein	-1.22028	-
71	tetur07g03400	-	-1.72494	-
72	tetur03g05000	cytochrome P450	-	1.29584	2
73	tetur03g09961	cytochrome P450	-	2.00358	2
74	tetur11g05540	Cytochrome P450 - CYP385C3	-	1.60365	3
75	tetur01g02470	GST D3	-	1.82044	delta
76	tetur01g02500	Glutathione S-transferase, class delta	-	1.67997	delta
77	tetur26g01450	Glutathione S-transferase, class delta	-	2.05033	delta
78	tetur31g01330	Glutathione S-transferase, class delta	-	1.64642	delta
79	tetur22g00170	short-chain dehydrogenase/reductase SDR	-	1.39467
80	tetur28g01720	short-chain dehydrogenase/reductase SDR	-	3.07917
81	tetur04g08620	intradiol ring-cleavage dioxygenase	-	1.67673
82	tetur06g00460	intradiol ring-cleavage dioxygenase	-	2.3033
83	tetur07g04410	ABC-transporter, class C	-	1.36725
84	tetur21g00600	UTP--glucose-1-phosphate uridylyltransferase	-	1.84553
85	tetur72g00010	similar to Glucosylceramidase precursor	-	1.83971
86	tetur36g01110	glycine/tyrosine-rich eggshell protein	-	1.87669
87	tetur05g00320	Delta(3,5)-Delta(2,4)-dienoyl-CoA isomerase, mitochondrial	-	1.27069
88	tetur06g03440	chlorophyllide A binding protein precursor	-	2.83875
89	tetur07g05480	vitellogenin fused with superoxide dismutase	-	1.63606
90	tetur09g01750	procollagen-proline, 2-oxoglutarate 4-dioxygenase	-	1.42358
91	tetur18g03640	juvenile hormone acid methyltransferase	-	2.98278
92	tetur27g02510	phosphoenolpyruvate carboxykinase, cytosolic	-	2.05999
93	tetur20g01840	submaxillary gland androgen regulated protein 3A isoformX1	-	3.56974
94	tetur03g00630	similar to solute carrier family 5	-	1.97048
95	tetur01g03690	Proteinase inhibitor I2, Kunitz metazoa	-	1.17398
96	tetur09g00370	Cellular retinaldehyde-binding/triple function, C-terminal	-	1.43598
97	tetur27g01810	DNA repair protein RAD50-like	-	1.27722
98	tetur38g00090	Granulin	-	2.2803
99	tetur09g04580	nidogen 1	-	1.41696
100	tetur17g02030	DnaJ homolog subfamily C member 12	-	1.25664
101	tetur20g01980	Protease inhibitor I4, serpin	-	1.25945
102	tetur39g00730	vitellogenin1	-	2.85606
103	tetur39g00780	vitellogenin1	-	2.03383
104	tetur39g00610	Hypothetical protein	-	1.49333
105	tetur22g02550	Hypothetical protein	-	4.03139
106	tetur22g02730	Hypothetical protein	-	3.06978
107	tetur22g02800	Hypothetical protein	-	3.86891
108	tetur17g03560	Hypothetical protein	-	1.53445
109	tetur11g05010	Hypothetical protein	-	3.266
110	tetur06g05320	Hypothetical protein	-	1.97157
111	tetur04g02990	Hypothetical protein	-	1.54263
112	tetur05g04470	Hypothetical protein	-	1.411
113	tetur06g03380	Hypothetical protein	-	2.05902
114	tetur13g04230	Hypothetical protein	-	2.0356
115	tetur283g00030	Hypothetical protein	-	4.69885
116	tetur30g01680	Hypothetical protein	-	1.72892
117	tetur30g01720	Hypothetical protein	-	1.72619
118	tetur30g01740	hypothetical protein	-	2.167
119	tetur30g01750	hypothetical protein	-	5.908
120	tetur30g01790	hypothetical protein	-	2.26533
121	tetur30g01800	Hypothetical protein	-	2.07228
122	tetur30g01880	hypothetical protein	-	3.76665
123	tetur01g03220	-	-	1.88
124	tetur02g01770	-	-	1.95029
125	tetur06g05090	short chain dehydrogenase	-	-1.67343
126	tetur09g06680	Glycoside hydrolase, subgroup, catalytic core	-	-1.81399
127	tetur10g02090	glycosyltransferase, MGT family	-	-1.34531
128	tetur05g05020	Glycosyltransferase, MGT	-	-2.52952
129	tetur05g05060	Glycosyltransferase, MGT	-	-1.97724
130	tetur06g01700	Glycoside hydrolase, subgroup, catalytic core	-	-1.87963
131	tetur01g05690	Glycosyltransferase, MGT	-	-1.51709
132	tetur11g01830	Glycosyltransferase, MGT	-	-2.79506
133	tetur17g00850	Glycoside hydrolase, subgroup, catalytic core	-	-2.01305
134	tetur30g02260	Glycoside hydrolase, subgroup, catalytic core	-	-2.57158
135	tetur30g00840	gamma-glutamyltranspeptidase 1	-	-1.50188
136	tetur01g02490	glutathione S-transferase D1	-	-1.51235
137	tetur28g01710	3-oxoacyl-acyl-carrier-protein reductase	-	-1.83348
138	tetur28g01730	3-oxoacyl-acyl-carrier-protein reductase	-	-1.26895
139	tetur24g01910	alpha-aminoadipic semialdehyde synthase, mitochondrial-like	-	-1.81869
140	tetur01g03900	Methyltransferase type 11	-	-2.22645
141	tetur09g00110	methyltransferase type 11	-	-1.5045
142	tetur11g01820	Methionine adenosyl transferase gene b	-	-1.48172
143	tetur11g04810	phytoene dehydrogenase	-	-1.8279
144	tetur11g04820	phytoene dehydrogenase	-	-1.84058
145	tetur11g05720	Lipase/lipooxygenase, PLAT/LH2	-	-1.47222
146	tetur46g00010	Lipase/lipooxygenase, PLAT/LH2	-	-3.88216
147	tetur02g07760	adenylate cyclase, putative	-	-2.1877
148	tetur02g11410	aldose reductase	-	-1.35709
149	tetur04g02310	serine hydroxymethyltransferase	-	-1.32135
150	tetur12g01500	phosphatidylserine decarboxylase	-	-3.23346
151	tetur05g09040	biphenyl hydrolase-like	-	-2.51596
152	tetur07g04490	solute carrier family 16	-	-1.81147
153	tetur08g01910	mitochondrial sodium/hydrogen exchanger NHA2	-	-3.24226
154	tetur11g00550	Proton-coupled folate transporter	-	-1.84935
155	tetur16g00990	MetE:Cobalamin-independent methionine synthase	-	-1.50508
156	tetur01g05480	Cathepsin B	-	-1.7869
157	tetur08g05010	Cathepsin B	-	-1.69456
158	tetur23g00860	Cathepsin L	-	-2.95834
159	tetur01g05740	lipoprotein Blc	-	-2.23762
160	tetur01g06610	legumain	-	-1.3055
161	tetur12g04280	SecY protein	-	-1.58421
162	tetur140g00020	Der f 2 allergen	-	-3.58226
163	tetur14g01690	Der f 2 allergen	-	-3.3415
164	tetur14g02060	Immunoglobulin E-set	-	-1.14439
165	tetur14g02090	Immunoglobulin E-set	-	-1.33481
166	tetur09g06670	protein midA homolog, mitochondrial precursor	-	-2.84451
167	tetur10g02210	Neuropeptide precursor	-	-1.62402
168	tetur10g03080	metallothionein	-	-1.30865
169	tetur01g07640	Sec61 gamma subunit-like	-	-1.19513
170	tetur01g12680	LOC496299 protein	-	-2.0403
171	tetur02g01710	keratin-associated protein 6-2 isoform X1	-	-2.3743
172	tetur02g02440	Translocon-associated protein subunit gamma	-	-1.34234
173	tetur03g03690	Suprabasin	-	-1.79355
174	tetur04g07960	40S ribosomal protein S29	-	-1.33329
175	tetur04g09492	Leucine-rich repeats and immunoglobulin-like domains protein 3	-	-2.79522
176	tetur05g02600	TRAM/LAG1/CLN8 homology domain	-	-1.19972
177	tetur14g02080	epididymal secretory protein E1-like isoform 1	-	-1.10592
178	tetur14g02870	elongation of very long chain fatty acids protein 6	-	-1.17505
179	tetur03g03670	isoform B	-	-1.78188
180	tetur03g03680	isoform B	-	-2.80675
181	tetur12g00570	C-signal	-	-2.01699
182	tetur12g00600	C-factor	-	-2.68883
183	tetur07g02810	Mitochondrial 28S ribosomal protein S21	-	-1.54973
184	tetur07g03780	Translocon-associated protein subunit delta precursor	-	-1.40715
185	tetur06g02130	polycalin	-	-3.04876
186	tetur21g00570	translocon-associated protein subunit alpha	-	-1.29267
187	tetur15g02050	40S ribosomal protein S10-like isoform 2	-	-1.31613
188	tetur20g02780	Zinc finger protein 512B	-	-3.4505
189	tetur17g03390	Protein of unknown function DM9	-	-2.46946
190	tetur28g02420	ribosomal protein L39	-	-1.13047
191	tetur28g01760	Legumain	-	-1.35346
192	tetur30g00660	Aldo-keto reductase family 1 member B10	-	-2.21731
193	tetur26g00700	membralin-like protein	-	-2.47029
194	tetur19g03230	Hypothetical protein	-	-1.2635
195	tetur20g00710	Hypothetical protein	-	-1.44288
196	tetur20g01420	Hypothetical protein	-	-1.3821
197	tetur06g05640	Hypothetical protein	-	-2.17165
198	tetur07g01280	Hypothetical protein	-	-1.18453
199	tetur02g05830	Hypothetical protein	-	-1.70219
200	tetur01g16463	hypothetical protein	-	-1.78091
201	tetur01g03980	Hypothetical protein	-	-2.68391
202	tetur01g04940	Hypothetical protein	-	-1.21874
203	tetur03g09640	Hypothetical protein	-	-1.54054
204	tetur08g04180	Hypothetical protein	-	-1.69886
205	tetur14g03170	Hypothetical protein	-	-1.55243
206	tetur15g01970	Hypothetical protein	-	-1.97804
207	tetur26g01720	Hypothetical protein	-	-4.0547
208	tetur26g02470	Hypothetical protein	-	-1.77956
209	tetur29g01100	Hypothetical protein	-	-1.39518
210	tetur30g00040	Hypothetical protein	-	-1.94805
211	tetur32g01880	Hypothetical protein	-	-1.58831
212	tetur01g11850	-	-	-1.18999
213	tetur13g04746	-	-	-2.96552
214	tetur21g01790	-	-	-1.43313
215	tetur23g01400	-	-	-1.35826
216	tetur32g01020	-	-	-1.72537
217	tetur33g01440	-	-	-4.68825
218	tetur33g01660	-	-	-2.89482
219	tetur36g00190	-	-	-3.21143
